# Supplementary material for: Finding microbial composition and biological processes as predictive signature to access the ongoing status of mangrove preservation
Source: Int Microbiol. 2024 Feb 22;27(5):1485–500. doi: 10.1007/s10123-024-00492-z (PMC11452435; doi:10.1007/s10123-024-00492-z)
Supplement: Supplementary file 2 — Supplementary file2 (XLSX 68 KB) [file 10123_2024_492_MOESM2_ESM.xlsx]

## Sheet: Suppl.Table1
Supplementary Table 1. Geographic localization and characteristics of sampling sites provided for this study. Asterisks denote replicates not analyzed due to the poor number of reads generated by sequencing.
Local	Characteristics of sampling area	Sample point (n=32)	Sample replicates (n=96, 92 analyzed)	Geographic coordinates	Collection date	Sample type	Collected depth (m)	Vegetation type
Caípe/BA	The Caípe river flow into the BTS	CAI01	MGA - MGB - MGC	-12.7130 S -38.5886 W	04 -07 Oct 2021	Sediment of low tide	0 - 0.02	Rhizophora mangle predominant and presence of Avicennia schaueriana and Laguncularia racemosa
Caípe/BA	The Caípe river flow into the BTS	CAI02	MGA - MGB - MGC	-12.7125 S -38.5902 W	04 -07 Oct 2021	Sediment of low tide	0 - 0.02	Rhizophora mangle predominant and presence of Avicennia schaueriana and Laguncularia racemosa
Caípe/BA	The Caípe river flow into the BTS	CAI03	MGA - MGB - MGC	-12.7130 S -38.5927 W	04 -07 Oct 2021	Sediment of low tide	0 - 0.02	Rhizophora mangle predominant and presence of Avicennia schaueriana and Laguncularia racemosa
Caípe/BA	The Caípe river flow into the BTS	CAI04	MGA - MGB - MGC	-12.7080 S -38.5930 W	04 -07 Oct 2021	Sediment of low tide	0 - 0.02	Rhizophora mangle predominant and presence of Avicennia schaueriana and Laguncularia racemosa
Cairu/BA	Preserved area and a reference outside the BTS	CAM01	MGA* - MGB - MGC	-13.4783 S -39.0591 W	09 Oct 2021	Sediment of low tide	0 - 0.02	Rhizophora mangle predominant and presence of Avicennia schaueriana and Laguncularia racemosa
Cairu/BA	Preserved area and a reference outside the BTS	CAM02	MGA - MGB - MGC	-13.5002 S -39.0502 W	09 Oct 2021	Sediment of low tide	0 - 0.02	Rhizophora mangle predominant and presence of Avicennia schaueriana and Laguncularia racemosa
Caboto/BA	Area are near the refinery but influenced by anthropic pressures	CBT01	MGA - MGB - MGC	-12.7308 S -38.5033 W	04 -07 Oct 2021	Sediment of low tide	0 - 0.02	Rhizophora mangle predominant and presence of Avicennia schaueriana and Laguncularia racemosa
Caboto/BA	Area are near the refinery but influenced by anthropic pressures	CBT02	MGA - MGB - MGC	-12.7255 S -38.5000 W	04 -07 Oct 2021	Sediment of low tide	0 - 0.02	Rhizophora mangle predominant and presence of Avicennia schaueriana and Laguncularia racemosa
ETDI/BA	Effluent treatment station inside the refinery	ETD01	MGA - MGB - MGC	-12.7105 S -38.5650 W	04 -07 Oct 2021	Sediment of low tide	0 - 0.02	Rhizophora mangle predominant and presence of Avicennia schaueriana and Laguncularia racemosa
ETDI/BA	Effluent treatment station inside the refinery	ETD02	MGA - MGB - MGC	-12.7102 S -38.5622 W	04 -07 Oct 2021	Sediment of low tide	0 - 0.02	Rhizophora mangle predominant and presence of Avicennia schaueriana and Laguncularia racemosa
ETDI/BA	Effluent treatment station inside the refinery	ETD03	MGA - MGB - MGC	-12.7105 S -38.5597 W	04 -07 Oct 2021	Sediment of low tide	0 - 0.02	Rhizophora mangle predominant and presence of Avicennia schaueriana and Laguncularia racemosa
Jeribatuba/BA	Preserved area and a reference within the BTS	JER01	MGA - MGB - MGC	-13.0219 S -38.7919 W	08 Oct 2021	Sediment of low tide	0 - 0.02	Rhizophora mangle predominant and presence of Avicennia schaueriana and Laguncularia racemosa
Jeribatuba/BA	Preserved area and a reference within the BTS	JER02	MGA - MGB* - MGC	-13.0369 S -38.7747 W	08 Oct 2021	Sediment of low tide	0 - 0.02	Rhizophora mangle predominant and presence of Avicennia schaueriana and Laguncularia racemosa
Mataripe/BA	The Mataripe river cross an oil refinery	MAT01	MGA - MGB - MGC	-12.7058 S -38.5758 W	04 -07 Oct 2021	Sediment of low tide	0 - 0.02	Rhizophora mangle predominant and presence of Avicennia schaueriana and Laguncularia racemosa
Mataripe/BA	The Mataripe river cross an oil refinery	MAT02	MGA - MGB - MGC	-12.7047 S -38.5755 W	04 -07 Oct 2021	Sediment of low tide	0 - 0.02	Rhizophora mangle predominant and presence of Avicennia schaueriana and Laguncularia racemosa
Mataripe/BA	The Mataripe river cross an oil refinery	MAT03	MGA - MGB - MGC	-12.6997 S -38.5772 W	04 -07 Oct 2021	Sediment of low tide	0 - 0.02	Rhizophora mangle predominant and presence of Avicennia schaueriana and Laguncularia racemosa
Mataripe/BA	The Mataripe river cross an oil refinery	MAT04	MGA* - MGB - MGC	-12.6991 S -38.5761 W	04 -07 Oct 2021	Sediment of low tide	0 - 0.02	Rhizophora mangle predominant and presence of Avicennia schaueriana and Laguncularia racemosa
Mataripe/BA	The Mataripe river cross an oil refinery	MAT05	MGA - MGB - MGC	-12.6994 S -38.5708 W	04 -07 Oct 2021	Sediment of low tide	0 - 0.02	Rhizophora mangle predominant and presence of Avicennia schaueriana and Laguncularia racemosa
Mataripe/BA	The Mataripe river cross an oil refinery	MAT06	MGA - MGB - MGC	-12.7011 S -38.5691 W	04 -07 Oct 2021	Sediment of low tide	0 - 0.02	Rhizophora mangle predominant and presence of Avicennia schaueriana and Laguncularia racemosa
Mataripe/BA	The Mataripe river cross an oil refinery	MAT07	MGA - MGB - MGC	-12.7008 S -38.5666 W	04 -07 Oct 2021	Sediment of low tide	0 - 0.02	Rhizophora mangle predominant and presence of Avicennia schaueriana and Laguncularia racemosa
Mataripe/BA	The Mataripe river cross an oil refinery	MAT08	MGA - MGB - MGC	-12.7005 S -38.5650 W	04 -07 Oct 2021	Sediment of low tide	0 - 0.02	Rhizophora mangle predominant and presence of Avicennia schaueriana and Laguncularia racemosa
Mataripe/BA	The Mataripe river cross an oil refinery	MAT09	MGA - MGB - MGC	-12.6977 S -38.5744 W	04 -07 Oct 2021	Sediment of low tide	0 - 0.02	Rhizophora mangle predominant and presence of Avicennia schaueriana and Laguncularia racemosa
Mataripe/BA	The Mataripe river cross an oil refinery	MAT10	MGA - MGB - MGC	-12.6966 S -38.5725 W	04 -07 Oct 2021	Sediment of low tide	0 - 0.02	Rhizophora mangle predominant and presence of Avicennia schaueriana and Laguncularia racemosa
Mataripe/BA	The Mataripe river cross an oil refinery	MAT11	MGA - MGB - MGC	-12.6941 S -38.5711 W	04 -07 Oct 2021	Sediment of low tide	0 - 0.02	Rhizophora mangle predominant and presence of Avicennia schaueriana and Laguncularia racemosa
Mataripe/BA	The Mataripe river cross an oil refinery	MAT12	MGA - MGB - MGC	-12.6911 S -38.5713 W	04 -07 Oct 2021	Sediment of low tide	0 - 0.02	Rhizophora mangle predominant and presence of Avicennia schaueriana and Laguncularia racemosa
Mataripe/BA	The Mataripe river cross an oil refinery	MAT13	MGA - MGB - MGC	-12.6969 S -38.5775 W	04 -07 Oct 2021	Sediment of low tide	0 - 0.02	Rhizophora mangle predominant and presence of Avicennia schaueriana and Laguncularia racemosa
Mataripe/BA	The Mataripe river cross an oil refinery	MAT14	MGA - MGB - MGC	-12.6958 S -38.5777 W	04 -07 Oct 2021	Sediment of low tide	0 - 0.02	Rhizophora mangle predominant and presence of Avicennia schaueriana and Laguncularia racemosa
Mataripe/BA	The Mataripe river cross an oil refinery	MAT15	MGA - MGB - MGC	-12.6938 S -38.5758 W	04 -07 Oct 2021	Sediment of low tide	0 - 0.02	Rhizophora mangle predominant and presence of Avicennia schaueriana and Laguncularia racemosa
Mataripe/BA	The Mataripe river cross an oil refinery	MAT16	MGA - MGB - MGC	-12.6936 S -38.5747 W	04 -07 Oct 2021	Sediment of low tide	0 - 0.02	Rhizophora mangle predominant and presence of Avicennia schaueriana and Laguncularia racemosa
Parque Niterói/BA	Not successful mangrove restoration inside the refinery	NIT01	MGA* - MGB - MGC	-12.7130 S -38.5794 W	04 -07 Oct 2021	Sediment of low tide	0 - 0.02	Rhizophora mangle sparsed and a large part of the sediment was absent of vegetation
Passé/BA	Area are near the refinery but influenced by anthropic pressures	PAS01	MGA - MGB - MGC	-12.7247 S -38.5311 W	04 -07 Oct 2021	Sediment of low tide	0 - 0.02	Rhizophora mangle predominant and presence of Avicennia schaueriana and Laguncularia racemosa
Passé/BA	Area are near the refinery but influenced by anthropic pressures	PAS02	MGA - MGB - MGC	-12.7152 S -38.5444 W	04 -07 Oct 2021	Sediment of low tide	0 - 0.02	Rhizophora mangle predominant and presence of Avicennia schaueriana and Laguncularia racemosa
