# Supplementary material for: Finding microbial composition and biological processes as predictive signature to access the ongoing status of mangrove preservation
Source: Int Microbiol. 2024 Feb 22;27(5):1485–500. doi: 10.1007/s10123-024-00492-z (PMC11452435; doi:10.1007/s10123-024-00492-z)
Supplement: Supplementary file 3 — Supplementary file3 (XLSX 60 KB) [file 10123_2024_492_MOESM3_ESM.xlsx]

## Sheet: Table1
Supplementary Table 2. Metrics of sequencing, quality control, assembled reads, predicted genes and taxonomic inferences for samples used in this study.
Mangrove region	Sample point	Sample replicate	Raw_reads (R1+R2)	Reads after quality control (QC)	Reads after QC (%)	Taxon-assigned reads %	Nº contigs	Contigs length (bp)	N50 contigs (bp)	Nº ORFs	Avg_ORFs (%)
Caípe/BA	CAI01	CAI01MGA	15204174	14003962	92.11	50.86	941313	274768406	399928	109491	9.79
Caípe/BA	CAI01	CAI01MGB	13666680	12559602	91.9	51.6	951844	276186942	406120	104814	9.27
Caípe/BA	CAI01	CAI01MGC	15211544	14014702	92.13	50.34	940137	273020789	394361	106715	9.53
Caípe/BA	CAI02	CAI02MGA	19421454	18060130	92.99	51.7	1346209	400519622	553409	165001	10.54
Caípe/BA	CAI02	CAI02MGB	15005042	13867576	92.42	52.06	1123915	331729932	471946	135975	10.17
Caípe/BA	CAI02	CAI02MGC	18308506	16874854	92.17	53.38	1226740	364564877	500196	154280	10.67
Caípe/BA	CAI03	CAI03MGA	23485740	21724942	92.5	50.73	1567417	457302794	658180	181547	9.63
Caípe/BA	CAI03	CAI03MGB	22046480	20490338	92.94	50.45	1696811	494929365	722938	195445	9.6
Caípe/BA	CAI03	CAI03MGC	21895258	20231144	92.4	51.68	1455607	428679222	613739	176909	10.2
Caípe/BA	CAI04	CAI04MGA	13201368	12137800	91.94	51.88	813089	235525650	348118	91857	9.29
Caípe/BA	CAI04	CAI04MGB	13701266	12531862	91.46	52.68	823737	235666530	357910	90362	9.01
Caípe/BA	CAI04	CAI04MGC	15358322	14252710	92.8	50.88	960298	272972520	421821	101322	8.66
Cairu/BA	CAM01	CAM01MGB	19874640	18634464	93.76	52.13	1536962	447902753	654638	174034	9.43
Cairu/BA	CAM01	CAM01MGC	20616210	19332014	93.77	52.07	1549715	461235615	640756	187606	10.47
Cairu/BA	CAM02	CAM02MGA	11488638	10716512	93.28	51.21	767937	218394463	334166	79558	8.6
Cairu/BA	CAM02	CAM02MGB	16970350	15700312	92.52	51.41	1168861	340122815	495080	131759	9.43
Cairu/BA	CAM02	CAM02MGC	16167568	15091320	93.34	52.25	1081093	313994868	458243	122085	9.41
Caboto/BA	CBT01	CBT01MGA	18573780	17360324	93.47	50.63	1383213	403462401	589038	161129	9.76
Caboto/BA	CBT01	CBT01MGB	14421722	13462898	93.35	52.73	970394	282146338	407235	112030	9.7
Caboto/BA	CBT01	CBT01MGC	12871940	12005908	93.27	51.52	844421	242056356	361674	91965	9.04
Caboto/BA	CBT02	CBT02MGA	22146360	20755990	93.72	52.13	1639151	506235481	650310	224725	12.42
Caboto/BA	CBT02	CBT02MGB	18584770	17282282	92.99	50.89	1408282	413389453	589051	165867	9.94
Caboto/BA	CBT02	CBT02MGC	20070642	18812802	93.73	51.52	1538561	451604384	649616	181471	9.93
ETDI/BA	ETD01	ETD01MGA	20545878	19227176	93.58	52.58	1773539	553385920	687743	250494	12.74
ETDI/BA	ETD01	ETD01MGB	20442506	19144068	93.65	51.52	1673578	510784358	663560	220924	11.89
ETDI/BA	ETD01	ETD01MGC	18662726	17444260	93.47	54.28	1514196	474485138	588593	215530	13.15
ETDI/BA	ETD02	ETD02MGA	40172476	37678596	93.79	55.44	3143690	1070208008	1083173	569365	17.4
ETDI/BA	ETD02	ETD02MGB	16887978	15640738	92.61	53.7	1178285	402506483	403674	211743	17.34
ETDI/BA	ETD02	ETD02MGC	23691748	22043754	93.04	53.49	1698283	593689731	566048	318735	18.43
ETDI/BA	ETD03	ETD03MGA	16714956	15559938	93.09	55.26	1076875	377599617	356714	208253	18.97
ETDI/BA	ETD03	ETD03MGB	17714374	16534172	93.34	50.38	1216263	405834812	424924	204368	16.12
ETDI/BA	ETD03	ETD03MGC	13850560	12930592	93.36	52.44	1010800	318482810	386530	146825	13.17
Jeribatuba/BA	JER01	JER01MGA	13510124	12615108	93.38	49.94	970112	274231335	418126	98348	8.28
Jeribatuba/BA	JER01	JER01MGB	11738170	10939364	93.19	49.25	818919	236196505	353213	89653	9.03
Jeribatuba/BA	JER01	JER01MGC	16995700	15874708	93.4	51.17	1255561	360353674	532127	136402	8.95
Jeribatuba/BA	JER02	JER02MGA	15724926	14662234	93.24	51.22	1103233	320080557	473243	122526	9.29
Jeribatuba/BA	JER02	JER02MGC	13843570	12923402	93.35	50.92	971694	278286248	417025	103608	8.83
Mataripe/BA	MAT01	MAT01MGA	11605270	10777522	92.87	52.5	849818	244591926	367769	92172	9.09
Mataripe/BA	MAT01	MAT01MGB	24703614	22790154	92.25	52.52	1801535	550794781	719013	242619	11.58
Mataripe/BA	MAT01	MAT01MGC	22792466	21013810	92.2	53.41	1629463	498645727	654396	223382	11.79
Mataripe/BA	MAT02	MAT02MGA	14087830	12984354	92.17	51.93	859363	245923895	374136	94146	8.96
Mataripe/BA	MAT02	MAT02MGB	18442446	16887404	91.57	51.87	1246413	366208958	523392	147104	9.74
Mataripe/BA	MAT02	MAT02MGC	15566794	14338136	92.11	52.02	992648	291273194	418705	116847	9.75
Mataripe/BA	MAT03	MAT03MGA	17464430	16140404	92.42	52.28	1197032	352616705	502841	142149	9.95
Mataripe/BA	MAT03	MAT03MGB	21500398	19914288	92.62	51.16	1517230	447289527	624829	183284	10.1
Mataripe/BA	MAT03	MAT03MGC	18649128	17249354	92.49	51.7	1266347	367889797	533289	146190	9.54
Mataripe/BA	MAT04	MAT04MGB	18561456	17146020	92.37	51.5	1200075	347656402	506078	137105	9.52
Mataripe/BA	MAT04	MAT04MGC	18405164	16983036	92.27	52.41	1186906	346980685	503800	140783	9.89
Mataripe/BA	MAT05	MAT05MGA	18734940	17376958	92.75	50.61	1322076	385276000	553264	153384	9.66
Mataripe/BA	MAT05	MAT05MGB	22142328	20399634	92.13	50.05	1591816	464121788	670164	184149	9.62
Mataripe/BA	MAT05	MAT05MGC	21483342	19899060	92.63	50.12	1497229	436128783	633262	172077	9.7
Mataripe/BA	MAT06	MAT06MGA	19379724	17938182	92.56	50.24	1391793	402360763	600095	155206	9.21
Mataripe/BA	MAT06	MAT06MGB	24739342	22901128	92.57	52.01	1830444	548231691	749244	232218	10.7
Mataripe/BA	MAT06	MAT06MGC	6596224	6120906	92.79	49.35	516600	141439445	233457	43152	6.76
Mataripe/BA	MAT07	MAT07MGA	16045384	14808150	92.29	51.52	1130896	332307395	475623	134920	9.92
Mataripe/BA	MAT07	MAT07MGB	24323660	22489744	92.46	51.33	1776095	527256725	731655	220377	10.41
Mataripe/BA	MAT07	MAT07MGC	15565922	14380122	92.38	50.95	952947	275367293	410659	107296	9.32
Mataripe/BA	MAT08	MAT08MGA	21188944	19595326	92.48	50.93	1487681	443374251	607333	184416	10.6
Mataripe/BA	MAT08	MAT08MGB	14211956	13099902	92.18	51.25	971777	280883713	414616	109065	9.35
Mataripe/BA	MAT08	MAT08MGC	13438316	12452564	92.66	53.26	938872	281058809	382424	117857	10.65
Mataripe/BA	MAT09	MAT09MGA	13399204	12371700	92.33	51.28	900347	258697701	391406	99915	9.17
Mataripe/BA	MAT09	MAT09MGB	12291654	11343670	92.29	52.97	807620	231634418	345888	87797	9.06
Mataripe/BA	MAT09	MAT09MGC	12356740	11387402	92.16	51.71	790081	224514972	344284	83451	8.67
Mataripe/BA	MAT10	MAT10MGA	16180528	14953986	92.42	51.03	1045680	300958652	445348	116298	9.19
Mataripe/BA	MAT10	MAT10MGB	18363328	16858154	91.8	52.44	1230105	360497182	514345	146529	9.94
Mataripe/BA	MAT10	MAT10MGC	25507460	23610840	92.56	50.41	1644354	483734697	678602	199527	10.14
Mataripe/BA	MAT11	MAT11MGA	14309472	13259550	92.66	52.9	1003051	289978662	428945	113300	9.41
Mataripe/BA	MAT11	MAT11MGB	18575748	17235452	92.78	52.24	1364476	401422686	570653	163953	10.08
Mataripe/BA	MAT11	MAT11MGC	18714480	17334122	92.62	52.06	1343564	397453748	562812	164724	10.24
Mataripe/BA	MAT12	MAT12MGA	36219264	33474078	92.42	54.11	2712760	886357641	987357	442914	15.17
Mataripe/BA	MAT12	MAT12MGB	35901182	33137720	92.3	55.76	2636637	923969949	885699	518993	18.88
Mataripe/BA	MAT12	MAT12MGC	34917724	32272838	92.43	54.11	2478649	790984120	931814	380657	14.03
Mataripe/BA	MAT13	MAT13MGA	16649526	15528920	93.27	50	1163112	334710841	504242	126466	9.05
Mataripe/BA	MAT13	MAT13MGB	4922476	4578004	93	50.08	277931	75097595	129220	23019	6.58
Mataripe/BA	MAT13	MAT13MGC	22481208	21049726	93.63	50.69	1773665	520800632	747890	208612	9.88
Mataripe/BA	MAT14	MAT14MGA	21625798	20279954	93.78	50.82	1678497	491356088	704267	197083	9.83
Mataripe/BA	MAT14	MAT14MGB	25724364	24059438	93.53	51.53	1978811	589748224	814866	248421	10.59
Mataripe/BA	MAT14	MAT14MGC	38780752	36320716	93.66	51.23	2971657	926111838	1152471	428391	12.65
Mataripe/BA	MAT15	MAT15MGA	22557384	21131336	93.68	51.43	1735640	514958829	708709	211581	10.38
Mataripe/BA	MAT15	MAT15MGB	25786486	24119690	93.54	51.14	1910636	569825314	794007	239424	10.73
Mataripe/BA	MAT15	MAT15MGC	9841306	9232236	93.81	51.1	720876	201890431	324926	69114	7.85
Mataripe/BA	MAT16	MAT16MGA	24958736	23415630	93.82	49.58	2030793	595936496	842429	233915	9.74
Mataripe/BA	MAT16	MAT16MGB	21242378	19760444	93.02	48.95	1689542	490741032	714398	188618	9.45
Mataripe/BA	MAT16	MAT16MGC	16057076	15043638	93.69	47.79	1367569	386451426	587717	137070	8.35
Parque Niterói/BA	NIT01	NIT01MGB	14334932	13400966	93.48	53.94	962243	296884122	382440	130594	12.52
Parque Niterói/BA	NIT01	NIT01MGC	15452534	14352178	92.88	55.55	910235	286498703	348159	132359	14.09
Passé/BA	PAS01	PAS01MGA	17559600	16424132	93.53	52.26	1252420	374226352	511839	156330	10.75
Passé/BA	PAS01	PAS01MGB	20983826	19534758	93.09	50.59	1533679	455480669	635047	187573	10.51
Passé/BA	PAS01	PAS01MGC	11272708	10574190	93.8	50.37	888290	256252302	375666	96508	9.24
Passé/BA	PAS02	PAS02MGA	15931722	14933742	93.74	50.97	1150620	329651570	503733	124556	9.06
Passé/BA	PAS02	PAS02MGB	16258204	15260368	93.86	51.5	1179749	341929219	502390	132602	9.41
Passé/BA	PAS02	PAS02MGC	18718472	17488562	93.43	50.62	1401710	404981493	605992	156649	9.37
