# Supplementary material for: Finding microbial composition and biological processes as predictive signature to access the ongoing status of mangrove preservation
Source: Int Microbiol. 2024 Feb 22;27(5):1485–500. doi: 10.1007/s10123-024-00492-z (PMC11452435; doi:10.1007/s10123-024-00492-z)
Supplement: Supplementary file 4 — Supplementary file4 (XLSX 123 KB) [file 10123_2024_492_MOESM4_ESM.xlsx]

## Sheet: Shannon by regions
Supplementary Table 3. ANOVA metrics for Shannon pairwise comparisons among regions and also among sampling sites. Pairwise comparisons with p-value < 0.95 are highlighted in bold.
Regions pairwise	Difference	Lower	Upper	p-adjusted
CAÍPE-CABOTO	0.02900000	-0.1568573740	0.2148573740	0.9997005
CAIRU-CABOTO	0.01036667	-0.2147177911	0.2354511244	0.9999999
CAIRU-CAÍPE	-0.01863333	-0.2164936172	0.1792269506	0.9999902
ETDI-CABOTO	0.19238889	-0.0035219851	0.3882997629	0.0579789
ETDI-CAÍPE	0.16338889	-0.0005219081	0.3272996859	0.0513399
ETDI-CAIRU	0.18202222	-0.0253103584	0.3893548029	0.1283049
JERIBATUBA-CABOTO	0.07496667	-0.1501177911	0.3000511244	0.9675821
JERIBATUBA-CAÍPE	0.04596667	-0.1518936172	0.2438269506	0.9960959
JERIBATUBA-CAIRU	0.06460000	-0.1704930488	0.2996930488	0.9891759
JERIBATUBA-ETDI	-0.11742222	-0.3247548029	0.0899103584	0.6479159
MATARIPE-CABOTO	0.05682624	-0.1043211107	0.2179735930	0.9559222
MATARIPE-CAÍPE	0.02782624	-0.0923991632	0.1480516454	0.9961857
MATARIPE-CAIRU	0.04645957	-0.1283952152	0.2213143641	0.9911387
MATARIPE-ETDI	-0.13556265	-0.2708115106	-0.0003137849	0.0490429
MATARIPE-JERIBATUBA	-0.01814043	-0.1929952152	0.1567143641	0.9999809
PASSÉ-CABOTO	0.03350000	-0.1811096099	0.2481096099	0.9996997
PASSÉ-CAÍPE	0.00450000	-0.1813573740	0.1903573740	1.0000000
PASSÉ-CAIRU	0.02313333	-0.2019511244	0.2482177911	0.9999821
PASSÉ-ETDI	-0.15888889	-0.3547997629	0.0370219851	0.2010560
PASSÉ-JERIBATUBA	-0.04146667	-0.2665511244	0.1836177911	0.9991081
PASSÉ-MATARIPE	-0.02332624	-0.1844735930	0.1378211107	0.9998183
Pq_NITERÓI-CABOTO	0.44466667	0.1411628458	0.7481704876	0.0004528
Pq_NITERÓI-CAÍPE	0.41566667	0.1317648383	0.6995684950	0.0004580
Pq_NITERÓI-CAIRU	0.43430000	0.1233011290	0.7452988710	0.0009903
Pq_NITERÓI-ETDI	0.25227778	-0.0383050076	0.5428605632	0.1374092
Pq_NITERÓI-JERIBATUBA	0.36970000	0.0587011290	0.6806988710	0.0089167
Pq_NITERÓI-MATARIPE	0.38784043	0.1194642834	0.6562165676	0.0005700
Pq_NITERÓI-PASSÉ	0.41116667	0.1076628458	0.7146704876	0.0015736

## Sheet: Shannon by sampling sites
Sites pairwise	Difference	Lower	Upper	p-adjusted
CAI02- CAI01	0.1963333333	-0.05733291016	0.4499995768	0.3888056494
CAI03- CAI01	0.103	-0.1506662435	0.3566662435	0.9988438645
CAI03- CAI02	-0.09333333333	-0.3469995768	0.1603329102	0.9997917859
CAI04- CAI01	0.03466666667	-0.2189995768	0.2883329102	1
CAI04- CAI02	-0.1616666667	-0.4153329102	0.09199957682	0.7706378063
CAI04- CAI03	-0.06833333333	-0.3219995768	0.1853329102	0.9999996898
CAM01- CAI01	0.1546666667	-0.1289408154	0.4382741487	0.9397030081
CAM01- CAI02	-0.04166666667	-0.3252741487	0.2419408154	1
CAM01- CAI03	0.05166666667	-0.2319408154	0.3352741487	1
CAM01- CAI04	0.12	-0.163607482	0.403607482	0.9977611497
CAM02- CAI01	0.005	-0.2486662435	0.2586662435	1
CAM02- CAI02	-0.1913333333	-0.4449995768	0.06233291016	0.441962036
CAM02- CAI03	-0.098	-0.3516662435	0.1556662435	0.9995022008
CAM02- CAI04	-0.02966666667	-0.2833329102	0.2239995768	1
CAM02- CAM01	-0.1496666667	-0.4332741487	0.1339408154	0.9574498662
CBT01- CAI01	0.01133333333	-0.2423329102	0.2649995768	1
CBT01- CAI02	-0.185	-0.4386662435	0.06866624349	0.5126886435
CBT01- CAI03	-0.09166666667	-0.3453329102	0.1619995768	0.9998507467
CBT01- CAI04	-0.02333333333	-0.2769995768	0.2303329102	1
CBT01- CAM01	-0.1433333333	-0.4269408154	0.1402741487	0.9740472376
CBT01- CAM02	0.006333333333	-0.2473329102	0.2599995768	1
CBT02- CAI01	0.09766666667	-0.1559995768	0.3513329102	0.9995309219
CBT02- CAI02	-0.09866666667	-0.3523329102	0.1549995768	0.9994400797
CBT02- CAI03	-0.005333333333	-0.2589995768	0.2483329102	1
CBT02- CAI04	0.063	-0.1906662435	0.3166662435	0.9999999547
CBT02- CAM01	-0.057	-0.340607482	0.226607482	0.9999999998
CBT02- CAM02	0.09266666667	-0.1609995768	0.3463329102	0.9998174876
CBT02- CBT01	0.08633333333	-0.1673329102	0.3399995768	0.9999526834
ETD01- CAI01	0.2743333333	0.02066708984	0.5279995768	0.01949449875
ETD01- CAI02	0.078	-0.1756662435	0.3316662435	0.9999940995
ETD01- CAI03	0.1713333333	-0.08233291016	0.4249995768	0.6686315793
ETD01- CAI04	0.2396666667	-0.01399957682	0.4933329102	0.08983336061
ETD01- CAM01	0.1196666667	-0.1639408154	0.4032741487	0.9978565891
ETD01- CAM02	0.2693333333	0.01566708984	0.5229995768	0.02466951211
ETD01- CBT01	0.263	0.00933375651	0.5166662435	0.03301909636
ETD01- CBT02	0.1766666667	-0.07699957682	0.4303329102	0.6082764522
ETD02- CAI01	0.2816666667	0.02800042318	0.5353329102	0.01369352124
ETD02- CAI02	0.08533333333	-0.1683329102	0.3389995768	0.9999624217
ETD02- CAI03	0.1786666667	-0.07499957682	0.4323329102	0.5853214256
ETD02- CAI04	0.247	-0.00666624349	0.5006662435	0.06647246949
ETD02- CAM01	0.127	-0.156607482	0.410607482	0.9947427946
ETD02- CAM02	0.2766666667	0.02300042318	0.5303329102	0.01743954891
ETD02- CBT01	0.2703333333	0.01666708984	0.5239995768	0.02354338188
ETD02- CBT02	0.184	-0.06966624349	0.4376662435	0.52408802
ETD02- ETD01	0.007333333333	-0.2463329102	0.2609995768	1
ETD03- CAI01	0.1846666667	-0.06899957682	0.4383329102	0.5164835002
ETD03- CAI02	-0.01166666667	-0.2653329102	0.2419995768	1
ETD03- CAI03	0.08166666667	-0.1719995768	0.3353329102	0.9999845501
ETD03- CAI04	0.15	-0.1036662435	0.4036662435	0.8712394494
ETD03- CAM01	0.03	-0.253607482	0.313607482	1
ETD03- CAM02	0.1796666667	-0.07399957682	0.4333329102	0.573820896
ETD03- CBT01	0.1733333333	-0.08033291016	0.4269995768	0.646206155
ETD03- CBT02	0.087	-0.1666662435	0.3406662435	0.999944977
ETD03- ETD01	-0.08966666667	-0.3433329102	0.1639995768	0.9999014895
ETD03- ETD02	-0.097	-0.3506662435	0.1566662435	0.9995840179
JER01- CAI01	0.173	-0.08066624349	0.4266662435	0.6499645694
JER01- CAI02	-0.02333333333	-0.2769995768	0.2303329102	1
JER01- CAI03	0.07	-0.1836662435	0.3236662435	0.9999994599
JER01- CAI04	0.1383333333	-0.1153329102	0.3919995768	0.9397241787
JER01- CAM01	0.01833333333	-0.2652741487	0.3019408154	1
JER01- CAM02	0.168	-0.08566624349	0.4216662435	0.7051875019
JER01- CBT01	0.1616666667	-0.09199957682	0.4153329102	0.7706378063
JER01- CBT02	0.07533333333	-0.1783329102	0.3289995768	0.9999972136
JER01- ETD01	-0.1013333333	-0.3549995768	0.1523329102	0.9991182971
JER01- ETD02	-0.1086666667	-0.3623329102	0.1449995768	0.9972878879
JER01- ETD03	-0.01166666667	-0.2653329102	0.2419995768	1
JER02- CAI01	0.06416666667	-0.2194408154	0.3477741487	0.9999999955
JER02- CAI02	-0.1321666667	-0.4157741487	0.1514408154	0.9907911405
JER02- CAI03	-0.03883333333	-0.3224408154	0.2447741487	1
JER02- CAI04	0.0295	-0.254107482	0.313107482	1
JER02- CAM01	-0.0905	-0.4011764308	0.2201764308	0.9999981766
JER02- CAM02	0.05916666667	-0.2244408154	0.3427741487	0.9999999994
JER02- CBT01	0.05283333333	-0.2307741487	0.3364408154	1
JER02- CBT02	-0.0335	-0.317107482	0.250107482	1
JER02- ETD01	-0.2101666667	-0.4937741487	0.07344081535	0.4790526723
JER02- ETD02	-0.2175	-0.501107482	0.06610748202	0.4075590109
JER02- ETD03	-0.1205	-0.404107482	0.163107482	0.9976111986
JER02- JER01	-0.1088333333	-0.3924408154	0.1747741487	0.9995573633
MAT01- CAI01	0.2826666667	0.02900042318	0.5363329102	0.0130405466
MAT01- CAI02	0.08633333333	-0.1673329102	0.3399995768	0.9999526834
MAT01- CAI03	0.1796666667	-0.07399957682	0.4333329102	0.573820896
MAT01- CAI04	0.248	-0.00566624349	0.5016662435	0.06373403216
MAT01- CAM01	0.128	-0.155607482	0.411607482	0.9941145614
MAT01- CAM02	0.2776666667	0.02400042318	0.5313329102	0.01662177295
MAT01- CBT01	0.2713333333	0.01766708984	0.5249995768	0.02246452822
MAT01- CBT02	0.185	-0.06866624349	0.4386662435	0.5126886435
MAT01- ETD01	0.008333333333	-0.2453329102	0.2619995768	1
MAT01- ETD02	0.001	-0.2526662435	0.2546662435	1
MAT01- ETD03	0.098	-0.1556662435	0.3516662435	0.9995022008
MAT01- JER01	0.1096666667	-0.1439995768	0.3633329102	0.996880119
MAT01- JER02	0.2185	-0.06510748202	0.502107482	0.3981665391
MAT02- CAI01	0.3326666667	0.07900042318	0.5863329102	0.0009525177896
MAT02- CAI02	0.1363333333	-0.1173329102	0.3899995768	0.9482032177
MAT02- CAI03	0.2296666667	-0.02399957682	0.4833329102	0.1324850208
MAT02- CAI04	0.298	0.04433375651	0.5516662435	0.006047800357
MAT02- CAM01	0.178	-0.105607482	0.461607482	0.7942313877
MAT02- CAM02	0.3276666667	0.07400042318	0.5813329102	0.001253568174
MAT02- CBT01	0.3213333333	0.06766708984	0.5749995768	0.001768811202
MAT02- CBT02	0.235	-0.01866624349	0.4886662435	0.1080481239
MAT02- ETD01	0.05833333333	-0.1953329102	0.3119995768	0.9999999932
MAT02- ETD02	0.051	-0.2026662435	0.3046662435	0.9999999998
MAT02- ETD03	0.148	-0.1056662435	0.4016662435	0.885347125
MAT02- JER01	0.1596666667	-0.09399957682	0.4133329102	0.7899178282
MAT02- JER02	0.2685	-0.01510748202	0.552107482	0.08809061787
MAT02- MAT01	0.05	-0.2036662435	0.3036662435	0.9999999999
MAT03- CAI01	0.161	-0.09266624349	0.4146662435	0.7771472813
MAT03- CAI02	-0.03533333333	-0.2889995768	0.2183329102	1
MAT03- CAI03	0.058	-0.1956662435	0.3116662435	0.9999999941
MAT03- CAI04	0.1263333333	-0.1273329102	0.3799995768	0.9782579711
MAT03- CAM01	0.006333333333	-0.2772741487	0.2899408154	1
MAT03- CAM02	0.156	-0.09766624349	0.4096662435	0.8232029179
MAT03- CBT01	0.1496666667	-0.1039995768	0.4033329102	0.8736585019
MAT03- CBT02	0.06333333333	-0.1903329102	0.3169995768	0.9999999485
MAT03- ETD01	-0.1133333333	-0.3669995768	0.1403329102	0.9949138735
MAT03- ETD02	-0.1206666667	-0.3743329102	0.1329995768	0.9878680953
MAT03- ETD03	-0.02366666667	-0.2773329102	0.2299995768	1
MAT03- JER01	-0.012	-0.2656662435	0.2416662435	1
MAT03- JER02	0.09683333333	-0.1867741487	0.3804408154	0.9999496083
MAT03- MAT01	-0.1216666667	-0.3753329102	0.1319995768	0.9864811991
MAT03- MAT02	-0.1716666667	-0.4253329102	0.08199957682	0.6649161335
MAT04- CAI01	0.03766666667	-0.2459408154	0.3212741487	1
MAT04- CAI02	-0.1586666667	-0.4422741487	0.1249408154	0.9222158698
MAT04- CAI03	-0.06533333333	-0.3489408154	0.2182741487	0.9999999929
MAT04- CAI04	0.003	-0.280607482	0.286607482	1
MAT04- CAM01	-0.117	-0.4276764308	0.1936764308	0.999682754
MAT04- CAM02	0.03266666667	-0.2509408154	0.3162741487	1
MAT04- CBT01	0.02633333333	-0.2572741487	0.3099408154	1
MAT04- CBT02	-0.06	-0.343607482	0.223607482	0.9999999992
MAT04- ETD01	-0.2366666667	-0.5202741487	0.04694081535	0.2478408181
MAT04- ETD02	-0.244	-0.527607482	0.03960748202	0.1995210579
MAT04- ETD03	-0.147	-0.430607482	0.136607482	0.965185377
MAT04- JER01	-0.1353333333	-0.4189408154	0.1482741487	0.9873563546
MAT04- JER02	-0.0265	-0.3371764308	0.2841764308	1
MAT04- MAT01	-0.245	-0.528607482	0.03860748202	0.1935017351
MAT04- MAT02	-0.295	-0.578607482	-0.01139251798	0.0317577972
MAT04- MAT03	-0.1233333333	-0.4069408154	0.1602741487	0.9965900279
MAT05- CAI01	-0.07533333333	-0.3289995768	0.1783329102	0.9999972136
MAT05- CAI02	-0.2716666667	-0.5253329102	-0.01800042318	0.02211511455
MAT05- CAI03	-0.1783333333	-0.4319995768	0.07533291016	0.5891527757
MAT05- CAI04	-0.11	-0.3636662435	0.1436662435	0.9967331593
MAT05- CAM01	-0.23	-0.513607482	0.05360748202	0.2981441546
MAT05- CAM02	-0.08033333333	-0.3339995768	0.1733329102	0.9999890158
MAT05- CBT01	-0.08666666667	-0.3403329102	0.1669995768	0.9999489616
MAT05- CBT02	-0.173	-0.4266662435	0.08066624349	0.6499645694
MAT05- ETD01	-0.3496666667	-0.6033329102	-0.09600042318	0.0003681970046
MAT05- ETD02	-0.357	-0.6106662435	-0.1033337565	0.0002426146788
MAT05- ETD03	-0.26	-0.5136662435	-0.00633375651	0.03780434718
MAT05- JER01	-0.2483333333	-0.5019995768	0.005332910156	0.06284326821
MAT05- JER02	-0.1395	-0.423107482	0.144107482	0.9813531582
MAT05- MAT01	-0.358	-0.6116662435	-0.1043337565	0.0002291301643
MAT05- MAT02	-0.408	-0.6616662435	-0.1543337565	1.22E-05
MAT05- MAT03	-0.2363333333	-0.4899995768	0.01733291016	0.1025557613
MAT05- MAT04	-0.113	-0.396607482	0.170607482	0.9991559604
MAT06- CAI01	0.2123333333	-0.04133291016	0.4659995768	0.2427051352
MAT06- CAI02	0.016	-0.2376662435	0.2696662435	1
MAT06- CAI03	0.1093333333	-0.1443329102	0.3629995768	0.9970214467
MAT06- CAI04	0.1776666667	-0.07599957682	0.4313329102	0.5968099928
MAT06- CAM01	0.05766666667	-0.2259408154	0.3412741487	0.9999999997
MAT06- CAM02	0.2073333333	-0.04633291016	0.4609995768	0.2839291077
MAT06- CBT01	0.201	-0.05266624349	0.4546662435	0.3420783575
MAT06- CBT02	0.1146666667	-0.1389995768	0.3683329102	0.9939809104
MAT06- ETD01	-0.062	-0.3156662435	0.1916662435	0.9999999693
MAT06- ETD02	-0.06933333333	-0.3229995768	0.1843329102	0.9999995662
MAT06- ETD03	0.02766666667	-0.2259995768	0.2813329102	1
MAT06- JER01	0.03933333333	-0.2143329102	0.2929995768	1
MAT06- JER02	0.1481666667	-0.1354408154	0.4317741487	0.961941342
MAT06- MAT01	-0.07033333333	-0.3239995768	0.1833329102	0.9999993981
MAT06- MAT02	-0.1203333333	-0.3739995768	0.1333329102	0.988304152
MAT06- MAT03	0.05133333333	-0.2023329102	0.3049995768	0.9999999997
MAT06- MAT04	0.1746666667	-0.1089408154	0.4582741487	0.8212278806
MAT06- MAT05	0.2876666667	0.03400042318	0.5413329102	0.01018975689
MAT07- CAI01	0.085	-0.1686662435	0.3386662435	0.9999652387
MAT07- CAI02	-0.1113333333	-0.3649995768	0.1423329102	0.9960854706
MAT07- CAI03	-0.018	-0.2716662435	0.2356662435	1
MAT07- CAI04	0.05033333333	-0.2033329102	0.3039995768	0.9999999998
MAT07- CAM01	-0.06966666667	-0.3532741487	0.2139408154	0.9999999653
MAT07- CAM02	0.08	-0.1736662435	0.3336662435	0.9999899295
MAT07- CBT01	0.07366666667	-0.1799995768	0.3273329102	0.9999982962
MAT07- CBT02	-0.01266666667	-0.2663329102	0.2409995768	1
MAT07- ETD01	-0.1893333333	-0.4429995768	0.06433291016	0.4639597145
MAT07- ETD02	-0.1966666667	-0.4503329102	0.05699957682	0.3853688361
MAT07- ETD03	-0.09966666667	-0.3533329102	0.1539995768	0.9993341313
MAT07- JER01	-0.088	-0.3416662435	0.1656662435	0.9999312779
MAT07- JER02	0.02083333333	-0.2627741487	0.3044408154	1
MAT07- MAT01	-0.1976666667	-0.4513329102	0.05599957682	0.3751464191
MAT07- MAT02	-0.2476666667	-0.5013329102	0.005999576823	0.06463575216
MAT07- MAT03	-0.076	-0.3296662435	0.1776662435	0.9999966247
MAT07- MAT04	0.04733333333	-0.2362741487	0.3309408154	1
MAT07- MAT05	0.1603333333	-0.09333291016	0.4139995768	0.7835747204
MAT07- MAT06	-0.1273333333	-0.3809995768	0.1263329102	0.9760750171
MAT08- CAI01	0.1463333333	-0.1073329102	0.3999995768	0.8963532601
MAT08- CAI02	-0.05	-0.3036662435	0.2036662435	0.9999999999
MAT08- CAI03	0.04333333333	-0.2103329102	0.2969995768	1
MAT08- CAI04	0.1116666667	-0.1419995768	0.3653329102	0.995907674
MAT08- CAM01	-0.008333333333	-0.2919408154	0.2752741487	1
MAT08- CAM02	0.1413333333	-0.1123329102	0.3949995768	0.9252703584
MAT08- CBT01	0.135	-0.1186662435	0.3886662435	0.9533621594
MAT08- CBT02	0.04866666667	-0.2049995768	0.3023329102	0.9999999999
MAT08- ETD01	-0.128	-0.3816662435	0.1256662435	0.9745286781
MAT08- ETD02	-0.1353333333	-0.3889995768	0.1183329102	0.9521086212
MAT08- ETD03	-0.03833333333	-0.2919995768	0.2153329102	1
MAT08- JER01	-0.02666666667	-0.2803329102	0.2269995768	1
MAT08- JER02	0.08216666667	-0.2014408154	0.3657741487	0.9999983835
MAT08- MAT01	-0.1363333333	-0.3899995768	0.1173329102	0.9482032177
MAT08- MAT02	-0.1863333333	-0.4399995768	0.06733291016	0.4975662021
MAT08- MAT03	-0.01466666667	-0.2683329102	0.2389995768	1
MAT08- MAT04	0.1086666667	-0.1749408154	0.3922741487	0.9995691106
MAT08- MAT05	0.2216666667	-0.03199957682	0.4753329102	0.1771911828
MAT08- MAT06	-0.066	-0.3196662435	0.1876662435	0.9999998623
MAT08- MAT07	0.06133333333	-0.1923329102	0.3149995768	0.9999999764
MAT09- CAI01	0.04966666667	-0.2039995768	0.3033329102	0.9999999999
MAT09- CAI02	-0.1466666667	-0.4003329102	0.1069995768	0.8942068348
MAT09- CAI03	-0.05333333333	-0.3069995768	0.2003329102	0.9999999993
MAT09- CAI04	0.015	-0.2386662435	0.2686662435	1
MAT09- CAM01	-0.105	-0.388607482	0.178607482	0.9997667831
MAT09- CAM02	0.04466666667	-0.2089995768	0.2983329102	1
MAT09- CBT01	0.03833333333	-0.2153329102	0.2919995768	1
MAT09- CBT02	-0.048	-0.3016662435	0.2056662435	1
MAT09- ETD01	-0.2246666667	-0.4783329102	0.02899957682	0.1592359737
MAT09- ETD02	-0.232	-0.4856662435	0.02166624349	0.1212946451
MAT09- ETD03	-0.135	-0.3886662435	0.1186662435	0.9533621594
MAT09- JER01	-0.1233333333	-0.3769995768	0.1303329102	0.9838914644
MAT09- JER02	-0.0145	-0.298107482	0.269107482	1
MAT09- MAT01	-0.233	-0.4866662435	0.02066624349	0.1167394111
MAT09- MAT02	-0.283	-0.5366662435	-0.02933375651	0.01282942191
MAT09- MAT03	-0.1113333333	-0.3649995768	0.1423329102	0.9960854706
MAT09- MAT04	0.012	-0.271607482	0.295607482	1
MAT09- MAT05	0.125	-0.1286662435	0.3786662435	0.9809249782
MAT09- MAT06	-0.1626666667	-0.4163329102	0.09099957682	0.760724987
MAT09- MAT07	-0.03533333333	-0.2889995768	0.2183329102	1
MAT09- MAT08	-0.09666666667	-0.3503329102	0.1569995768	0.9996085193
MAT10- CAI01	-0.01666666667	-0.2703329102	0.2369995768	1
MAT10- CAI02	-0.213	-0.4666662435	0.04066624349	0.2375313092
MAT10- CAI03	-0.1196666667	-0.3733329102	0.1339995768	0.9891384804
MAT10- CAI04	-0.05133333333	-0.3049995768	0.2023329102	0.9999999997
MAT10- CAM01	-0.1713333333	-0.4549408154	0.1122741487	0.8462963213
MAT10- CAM02	-0.02166666667	-0.2753329102	0.2319995768	1
MAT10- CBT01	-0.028	-0.2816662435	0.2256662435	1
MAT10- CBT02	-0.1143333333	-0.3679995768	0.1393329102	0.9942264829
MAT10- ETD01	-0.291	-0.5446662435	-0.03733375651	0.008626115648
MAT10- ETD02	-0.2983333333	-0.5519995768	-0.04466708984	0.005945376971
MAT10- ETD03	-0.2013333333	-0.4549995768	0.05233291016	0.3388608165
MAT10- JER01	-0.1896666667	-0.4433329102	0.06399957682	0.4602684853
MAT10- JER02	-0.08083333333	-0.3644408154	0.2027741487	0.9999988776
MAT10- MAT01	-0.2993333333	-0.5529995768	-0.04566708984	0.005647885698
MAT10- MAT02	-0.3493333333	-0.6029995768	-0.09566708984	0.0003752091765
MAT10- MAT03	-0.1776666667	-0.4313329102	0.07599957682	0.5968099928
MAT10- MAT04	-0.05433333333	-0.3379408154	0.2292741487	0.9999999999
MAT10- MAT05	0.05866666667	-0.1949995768	0.3123329102	0.9999999921
MAT10- MAT06	-0.229	-0.4826662435	0.02466624349	0.1358300277
MAT10- MAT07	-0.1016666667	-0.3553329102	0.1519995768	0.999068475
MAT10- MAT08	-0.163	-0.4166662435	0.09066624349	0.7573823132
MAT10- MAT09	-0.06633333333	-0.3199995768	0.1873329102	0.999999845
MAT11- CAI01	0.06833333333	-0.1853329102	0.3219995768	0.9999996898
MAT11- CAI02	-0.128	-0.3816662435	0.1256662435	0.9745286781
MAT11- CAI03	-0.03466666667	-0.2883329102	0.2189995768	1
MAT11- CAI04	0.03366666667	-0.2199995768	0.2873329102	1
MAT11- CAM01	-0.08633333333	-0.3699408154	0.1972741487	0.9999952421
MAT11- CAM02	0.06333333333	-0.1903329102	0.3169995768	0.9999999485
MAT11- CBT01	0.057	-0.1966662435	0.3106662435	0.9999999962
MAT11- CBT02	-0.02933333333	-0.2829995768	0.2243329102	1
MAT11- ETD01	-0.206	-0.4596662435	0.04766624349	0.2956333771
MAT11- ETD02	-0.2133333333	-0.4669995768	0.04033291016	0.2349730504
MAT11- ETD03	-0.1163333333	-0.3699995768	0.1373329102	0.9926198242
MAT11- JER01	-0.1046666667	-0.3583329102	0.1489995768	0.998498258
MAT11- JER02	0.004166666667	-0.2794408154	0.2877741487	1
MAT11- MAT01	-0.2143333333	-0.4679995768	0.03933291016	0.2274129367
MAT11- MAT02	-0.2643333333	-0.5179995768	-0.01066708984	0.03107359753
MAT11- MAT03	-0.09266666667	-0.3463329102	0.1609995768	0.9998174876
MAT11- MAT04	0.03066666667	-0.2529408154	0.3142741487	1
MAT11- MAT05	0.1436666667	-0.1099995768	0.3973329102	0.9125380544
MAT11- MAT06	-0.144	-0.3976662435	0.1096662435	0.9106106978
MAT11- MAT07	-0.01666666667	-0.2703329102	0.2369995768	1
MAT11- MAT08	-0.078	-0.3316662435	0.1756662435	0.9999940995
MAT11- MAT09	0.01866666667	-0.2349995768	0.2723329102	1
MAT11- MAT10	0.085	-0.1686662435	0.3386662435	0.9999652387
MAT12- CAI01	0.3303333333	0.07666708984	0.5839995768	0.001083089702
MAT12- CAI02	0.134	-0.1196662435	0.3876662435	0.9569807318
MAT12- CAI03	0.2273333333	-0.02633291016	0.4809995768	0.144487187
MAT12- CAI04	0.2956666667	0.04200042318	0.5493329102	0.00681298962
MAT12- CAM01	0.1756666667	-0.1079408154	0.4592741487	0.8133243579
MAT12- CAM02	0.3253333333	0.07166708984	0.5789995768	0.001423790385
MAT12- CBT01	0.319	0.06533375651	0.5726662435	0.002005922024
MAT12- CBT02	0.2326666667	-0.02099957682	0.4863329102	0.1182420672
MAT12- ETD01	0.056	-0.1976662435	0.3096662435	0.9999999976
MAT12- ETD02	0.04866666667	-0.2049995768	0.3023329102	0.9999999999
MAT12- ETD03	0.1456666667	-0.1079995768	0.3993329102	0.9005638237
MAT12- JER01	0.1573333333	-0.09633291016	0.4109995768	0.811423415
MAT12- JER02	0.2661666667	-0.01744081535	0.5497741487	0.09576414613
MAT12- MAT01	0.04766666667	-0.2059995768	0.3013329102	1
MAT12- MAT02	-0.002333333333	-0.2559995768	0.2513329102	1
MAT12- MAT03	0.1693333333	-0.08433291016	0.4229995768	0.6907062939
MAT12- MAT04	0.2926666667	0.009059184647	0.5762741487	0.03491226606
MAT12- MAT05	0.4056666667	0.1520004232	0.6593329102	1.40E-05
MAT12- MAT06	0.118	-0.1356662435	0.3716662435	0.9910156729
MAT12- MAT07	0.2453333333	-0.008332910156	0.4989995768	0.07126318553
MAT12- MAT08	0.184	-0.06966624349	0.4376662435	0.52408802
MAT12- MAT09	0.2806666667	0.02700042318	0.5343329102	0.01437684964
MAT12- MAT10	0.347	0.09333375651	0.6006662435	0.0004280759359
MAT12- MAT11	0.262	0.00833375651	0.5156662435	0.03454974734
MAT13- CAI01	0.078	-0.1756662435	0.3316662435	0.9999940995
MAT13- CAI02	-0.1183333333	-0.3719995768	0.1353329102	0.9906630626
MAT13- CAI03	-0.025	-0.2786662435	0.2286662435	1
MAT13- CAI04	0.04333333333	-0.2103329102	0.2969995768	1
MAT13- CAM01	-0.07666666667	-0.3602741487	0.2069408154	0.9999996636
MAT13- CAM02	0.073	-0.1806662435	0.3266662435	0.9999986077
MAT13- CBT01	0.06666666667	-0.1869995768	0.3203329102	0.9999998256
MAT13- CBT02	-0.01966666667	-0.2733329102	0.2339995768	1
MAT13- ETD01	-0.1963333333	-0.4499995768	0.05733291016	0.3888056494
MAT13- ETD02	-0.2036666667	-0.4573329102	0.04999957682	0.3168155495
MAT13- ETD03	-0.1066666667	-0.3603329102	0.1469995768	0.9979691137
MAT13- JER01	-0.095	-0.3486662435	0.1586662435	0.9997128923
MAT13- JER02	0.01383333333	-0.2697741487	0.2974408154	1
MAT13- MAT01	-0.2046666667	-0.4583329102	0.04899957682	0.3076297694
MAT13- MAT02	-0.2546666667	-0.5083329102	-0.001000423177	0.0478671741
MAT13- MAT03	-0.083	-0.3366662435	0.1706662435	0.9999784796
MAT13- MAT04	0.04033333333	-0.2432741487	0.3239408154	1
MAT13- MAT05	0.1533333333	-0.1003329102	0.4069995768	0.8455842013
MAT13- MAT06	-0.1343333333	-0.3879995768	0.1193329102	0.9557980037
MAT13- MAT07	-0.007	-0.2606662435	0.2466662435	1
MAT13- MAT08	-0.06833333333	-0.3219995768	0.1853329102	0.9999996898
MAT13- MAT09	0.02833333333	-0.2253329102	0.2819995768	1
MAT13- MAT10	0.09466666667	-0.1589995768	0.3483329102	0.9997305159
MAT13- MAT11	0.009666666667	-0.2439995768	0.2633329102	1
MAT13- MAT12	-0.2523333333	-0.5059995768	0.001332910156	0.05297195342
MAT14- CAI01	0.05933333333	-0.1943329102	0.3129995768	0.9999999896
MAT14- CAI02	-0.137	-0.3906662435	0.1166662435	0.9454770563
MAT14- CAI03	-0.04366666667	-0.2973329102	0.2099995768	1
MAT14- CAI04	0.02466666667	-0.2289995768	0.2783329102	1
MAT14- CAM01	-0.09533333333	-0.3789408154	0.1882741487	0.9999629834
MAT14- CAM02	0.05433333333	-0.1993329102	0.3079995768	0.9999999989
MAT14- CBT01	0.048	-0.2056662435	0.3016662435	1
MAT14- CBT02	-0.03833333333	-0.2919995768	0.2153329102	1
MAT14- ETD01	-0.215	-0.4686662435	0.03866624349	0.2224683939
MAT14- ETD02	-0.2223333333	-0.4759995768	0.03133291016	0.1730740259
MAT14- ETD03	-0.1253333333	-0.3789995768	0.1283329102	0.980283521
MAT14- JER01	-0.1136666667	-0.3673329102	0.1399995768	0.9946927504
MAT14- JER02	-0.004833333333	-0.2884408154	0.2787741487	1
MAT14- MAT01	-0.2233333333	-0.4769995768	0.03033291016	0.1670351201
MAT14- MAT02	-0.2733333333	-0.5269995768	-0.01966708984	0.02044175056
MAT14- MAT03	-0.1016666667	-0.3553329102	0.1519995768	0.999068475
MAT14- MAT04	0.02166666667	-0.2619408154	0.3052741487	1
MAT14- MAT05	0.1346666667	-0.1189995768	0.3883329102	0.9545918823
MAT14- MAT06	-0.153	-0.4066662435	0.1006662435	0.8482678121
MAT14- MAT07	-0.02566666667	-0.2793329102	0.2279995768	1
MAT14- MAT08	-0.087	-0.3406662435	0.1666662435	0.999944977
MAT14- MAT09	0.009666666667	-0.2439995768	0.2633329102	1
MAT14- MAT10	0.076	-0.1776662435	0.3296662435	0.9999966247
MAT14- MAT11	-0.009	-0.2626662435	0.2446662435	1
MAT14- MAT12	-0.271	-0.5246662435	-0.01733375651	0.02281900141
MAT14- MAT13	-0.01866666667	-0.2723329102	0.2349995768	1
MAT15- CAI01	0.04366666667	-0.2099995768	0.2973329102	1
MAT15- CAI02	-0.1526666667	-0.4063329102	0.1009995768	0.850925534
MAT15- CAI03	-0.05933333333	-0.3129995768	0.1943329102	0.9999999896
MAT15- CAI04	0.009	-0.2446662435	0.2626662435	1
MAT15- CAM01	-0.111	-0.394607482	0.172607482	0.9993768633
MAT15- CAM02	0.03866666667	-0.2149995768	0.2923329102	1
MAT15- CBT01	0.03233333333	-0.2213329102	0.2859995768	1
MAT15- CBT02	-0.054	-0.3076662435	0.1996662435	0.999999999
MAT15- ETD01	-0.2306666667	-0.4843329102	0.02299957682	0.1275915631
MAT15- ETD02	-0.238	-0.4916662435	0.01566624349	0.09601836742
MAT15- ETD03	-0.141	-0.3946662435	0.1126662435	0.9269817037
MAT15- JER01	-0.1293333333	-0.3829995768	0.1243329102	0.9712081585
MAT15- JER02	-0.0205	-0.304107482	0.263107482	1
MAT15- MAT01	-0.239	-0.4926662435	0.01466624349	0.09226591422
MAT15- MAT02	-0.289	-0.5426662435	-0.03533375651	0.009534796203
MAT15- MAT03	-0.1173333333	-0.3709995768	0.1363329102	0.9916883865
MAT15- MAT04	0.006	-0.277607482	0.289607482	1
MAT15- MAT05	0.119	-0.1346662435	0.3726662435	0.9899241007
MAT15- MAT06	-0.1686666667	-0.4223329102	0.08499957682	0.6979724251
MAT15- MAT07	-0.04133333333	-0.2949995768	0.2123329102	1
MAT15- MAT08	-0.1026666667	-0.3563329102	0.1509995768	0.9989040164
MAT15- MAT09	-0.006	-0.2596662435	0.2476662435	1
MAT15- MAT10	0.06033333333	-0.1933329102	0.3139995768	0.9999999842
MAT15- MAT11	-0.02466666667	-0.2783329102	0.2289995768	1
MAT15- MAT12	-0.2866666667	-0.5403329102	-0.03300042318	0.01070843012
MAT15- MAT13	-0.03433333333	-0.2879995768	0.2193329102	1
MAT15- MAT14	-0.01566666667	-0.2693329102	0.2379995768	1
MAT16- CAI01	-0.03833333333	-0.2919995768	0.2153329102	1
MAT16- CAI02	-0.2346666667	-0.4883329102	0.01899957682	0.1094585217
MAT16- CAI03	-0.1413333333	-0.3949995768	0.1123329102	0.9252703584
MAT16- CAI04	-0.073	-0.3266662435	0.1806662435	0.9999986077
MAT16- CAM01	-0.193	-0.476607482	0.09060748202	0.6541896179
MAT16- CAM02	-0.04333333333	-0.2969995768	0.2103329102	1
MAT16- CBT01	-0.04966666667	-0.3033329102	0.2039995768	0.9999999999
MAT16- CBT02	-0.136	-0.3896662435	0.1176662435	0.9495293432
MAT16- ETD01	-0.3126666667	-0.5663329102	-0.05900042318	0.002813757331
MAT16- ETD02	-0.32	-0.5736662435	-0.06633375651	0.001900777128
MAT16- ETD03	-0.223	-0.4766662435	0.03066624349	0.1690299272
MAT16- JER01	-0.2113333333	-0.4649995768	0.04233291016	0.2506089865
MAT16- JER02	-0.1025	-0.386107482	0.181107482	0.9998503785
MAT16- MAT01	-0.321	-0.5746662435	-0.06733375651	0.001800949891
MAT16- MAT02	-0.371	-0.6246662435	-0.1173337565	0.0001082949056
MAT16- MAT03	-0.1993333333	-0.4529995768	0.05433291016	0.3584132832
MAT16- MAT04	-0.076	-0.359607482	0.207607482	0.9999997252
MAT16- MAT05	0.037	-0.2166662435	0.2906662435	1
MAT16- MAT06	-0.2506666667	-0.5043329102	0.002999576823	0.05690617668
MAT16- MAT07	-0.1233333333	-0.3769995768	0.1303329102	0.9838914644
MAT16- MAT08	-0.1846666667	-0.4383329102	0.06899957682	0.5164835002
MAT16- MAT09	-0.088	-0.3416662435	0.1656662435	0.9999312779
MAT16- MAT10	-0.02166666667	-0.2753329102	0.2319995768	1
MAT16- MAT11	-0.1066666667	-0.3603329102	0.1469995768	0.9979691137
MAT16- MAT12	-0.3686666667	-0.6223329102	-0.1150004232	0.0001239847458
MAT16- MAT13	-0.1163333333	-0.3699995768	0.1373329102	0.9926198242
MAT16- MAT14	-0.09766666667	-0.3513329102	0.1559995768	0.9995309219
MAT16- MAT15	-0.082	-0.3356662435	0.1716662435	0.9999832004
NIT01- CAI01	0.4991666667	0.2155591846	0.7827741487	1.20E-06
NIT01- CAI02	0.3028333333	0.01922585131	0.5864408154	0.02296685307
NIT01- CAI03	0.3961666667	0.1125591846	0.6797741487	0.0002823399792
NIT01- CAI04	0.4645	0.180892518	0.748107482	7.81E-06
NIT01- CAM01	0.3445	0.03382356924	0.6551764308	0.01395198594
NIT01- CAM02	0.4941666667	0.2105591846	0.7777741487	1.57E-06
NIT01- CBT01	0.4878333333	0.2042258513	0.7714408154	2.22E-06
NIT01- CBT02	0.4015	0.117892518	0.685107482	0.0002149896814
NIT01- ETD01	0.2248333333	-0.05877414869	0.5084408154	0.3411398753
NIT01- ETD02	0.2175	-0.06610748202	0.501107482	0.4075590109
NIT01- ETD03	0.3145	0.03089251798	0.598107482	0.01394228365
NIT01- JER01	0.3261666667	0.04255918465	0.6097741487	0.008314268524
NIT01- JER02	0.435	0.1243235692	0.7456764308	0.0002692380286
NIT01- MAT01	0.2165	-0.06710748202	0.500107482	0.4170467976
NIT01- MAT02	0.1665	-0.117107482	0.450107482	0.8789640602
NIT01- MAT03	0.3381666667	0.05455918465	0.6217741487	0.004804895292
NIT01- MAT04	0.4615	0.1508235692	0.7721764308	7.72E-05
NIT01- MAT05	0.5745	0.290892518	0.858107482	1.96E-08
NIT01- MAT06	0.2868333333	0.003225851313	0.5704408154	0.04406694302
NIT01- MAT07	0.4141666667	0.1305591846	0.6977741487	0.0001118600055
NIT01- MAT08	0.3528333333	0.06922585131	0.6364408154	0.002408999493
NIT01- MAT09	0.4495	0.165892518	0.733107482	1.74E-05
NIT01- MAT10	0.5158333333	0.2322258513	0.7994408154	4.83E-07
NIT01- MAT11	0.4308333333	0.1472258513	0.7144408154	4.68E-05
NIT01- MAT12	0.1688333333	-0.1147741487	0.4524408154	0.8637521957
NIT01- MAT13	0.4211666667	0.1375591846	0.7047741487	7.77E-05
NIT01- MAT14	0.4398333333	0.1562258513	0.7234408154	2.91E-05
NIT01- MAT15	0.4555	0.171892518	0.739107482	1.26E-05
NIT01- MAT16	0.5375	0.253892518	0.821107482	1.48E-07
PAS01- CAI01	0.08266666667	-0.1709995768	0.3363329102	0.9999801729
PAS01- CAI02	-0.1136666667	-0.3673329102	0.1399995768	0.9946927504
PAS01- CAI03	-0.02033333333	-0.2739995768	0.2333329102	1
PAS01- CAI04	0.048	-0.2056662435	0.3016662435	1
PAS01- CAM01	-0.072	-0.355607482	0.211607482	0.9999999232
PAS01- CAM02	0.07766666667	-0.1759995768	0.3313329102	0.9999946149
PAS01- CBT01	0.07133333333	-0.1823329102	0.3249995768	0.9999991708
PAS01- CBT02	-0.015	-0.2686662435	0.2386662435	1
PAS01- ETD01	-0.1916666667	-0.4453329102	0.06199957682	0.4383325579
PAS01- ETD02	-0.199	-0.4526662435	0.05466624349	0.3617286861
PAS01- ETD03	-0.102	-0.3556662435	0.1516662435	0.9990162197
PAS01- JER01	-0.09033333333	-0.3439995768	0.1633329102	0.9998866323
PAS01- JER02	0.0185	-0.265107482	0.302107482	1
PAS01- MAT01	-0.2	-0.4536662435	0.05366624349	0.3518304427
PAS01- MAT02	-0.25	-0.5036662435	0.00366624349	0.05855023571
PAS01- MAT03	-0.07833333333	-0.3319995768	0.1753329102	0.9999935391
PAS01- MAT04	0.045	-0.238607482	0.328607482	1
PAS01- MAT05	0.158	-0.09566624349	0.4116662435	0.8053923444
PAS01- MAT06	-0.1296666667	-0.3833329102	0.1239995768	0.970329033
PAS01- MAT07	-0.002333333333	-0.2559995768	0.2513329102	1
PAS01- MAT08	-0.06366666667	-0.3173329102	0.1899995768	0.9999999416
PAS01- MAT09	0.033	-0.2206662435	0.2866662435	1
PAS01- MAT10	0.09933333333	-0.1543329102	0.3529995768	0.9993712488
PAS01- MAT11	0.01433333333	-0.2393329102	0.2679995768	1
PAS01- MAT12	-0.2476666667	-0.5013329102	0.005999576823	0.06463575216
PAS01- MAT13	0.004666666667	-0.2489995768	0.2583329102	1
PAS01- MAT14	0.02333333333	-0.2303329102	0.2769995768	1
PAS01- MAT15	0.039	-0.2146662435	0.2926662435	1
PAS01- MAT16	0.121	-0.1326662435	0.3746662435	0.9874190919
PAS01- NIT01	-0.4165	-0.700107482	-0.132892518	9.91E-05
PAS02- CAI01	0.09333333333	-0.1603329102	0.3469995768	0.9997917859
PAS02- CAI02	-0.103	-0.3566662435	0.1506662435	0.9988438645
PAS02- CAI03	-0.009666666667	-0.2633329102	0.2439995768	1
PAS02- CAI04	0.05866666667	-0.1949995768	0.3123329102	0.9999999921
PAS02- CAM01	-0.06133333333	-0.3449408154	0.2222741487	0.9999999986
PAS02- CAM02	0.08833333333	-0.1653329102	0.3419995768	0.9999260697
PAS02- CBT01	0.082	-0.1716662435	0.3356662435	0.9999832004
PAS02- CBT02	-0.004333333333	-0.2579995768	0.2493329102	1
PAS02- ETD01	-0.181	-0.4346662435	0.07266624349	0.5584855369
PAS02- ETD02	-0.1883333333	-0.4419995768	0.06533291016	0.4750882897
PAS02- ETD03	-0.09133333333	-0.3449995768	0.1623329102	0.9998605612
PAS02- JER01	-0.07966666667	-0.3333329102	0.1739995768	0.999990773
PAS02- JER02	0.02916666667	-0.2544408154	0.3127741487	1
PAS02- MAT01	-0.1893333333	-0.4429995768	0.06433291016	0.4639597145
PAS02- MAT02	-0.2393333333	-0.4929995768	0.01433291016	0.09104279929
PAS02- MAT03	-0.06766666667	-0.3213329102	0.1859995768	0.9999997529
PAS02- MAT04	0.05566666667	-0.2279408154	0.3392741487	0.9999999999
PAS02- MAT05	0.1686666667	-0.08499957682	0.4223329102	0.6979724251
PAS02- MAT06	-0.119	-0.3726662435	0.1346662435	0.9899241007
PAS02- MAT07	0.008333333333	-0.2453329102	0.2619995768	1
PAS02- MAT08	-0.053	-0.3066662435	0.2006662435	0.9999999994
PAS02- MAT09	0.04366666667	-0.2099995768	0.2973329102	1
PAS02- MAT10	0.11	-0.1436662435	0.3636662435	0.9967331593
PAS02- MAT11	0.025	-0.2286662435	0.2786662435	1
PAS02- MAT12	-0.237	-0.4906662435	0.01666624349	0.09989768259
PAS02- MAT13	0.01533333333	-0.2383329102	0.2689995768	1
PAS02- MAT14	0.034	-0.2196662435	0.2876662435	1
PAS02- MAT15	0.04966666667	-0.2039995768	0.3033329102	0.9999999999
PAS02- MAT16	0.1316666667	-0.1219995768	0.3853329102	0.9646231469
PAS02- NIT01	-0.4058333333	-0.6894408154	-0.1222258513	0.0001720888798
PAS02- PAS01	0.01066666667	-0.2429995768	0.2643329102	1
