# Supplementary material for: Finding microbial composition and biological processes as predictive signature to access the ongoing status of mangrove preservation
Source: Int Microbiol. 2024 Feb 22;27(5):1485–500. doi: 10.1007/s10123-024-00492-z (PMC11452435; doi:10.1007/s10123-024-00492-z)
Supplement: Supplementary file 5 — Supplementary file5 (XLSX 215 KB) [file 10123_2024_492_MOESM5_ESM.xlsx]

## Sheet: DA_Family_intersect_CAMvsALL
Supplementary Table 4. Metrics of Differential Abundance analysis for common and exclusive families with p<0.05 in the mangroves analyzed.
Family	lfc_Intercept	lfc_Ref_insideBTS_JER	lfc_Anthrop._CBT_PAS	lfc_Around_refinery_CAI	lfc_Permeat._refinery_MAT	lfc_inside_refinery_EDTI_NIT	se_Intercept	se_Ref_insideBTS_JER	se_Anthrop._CBT_PAS	se_Around_refinery_CAI	se_Permeat._refinery_MAT	se_inside_refinery_EDTI_NIT	W_Intercept	W_Ref_insideBTS_JER	W_Anthrop._CBT_PAS	W_Around_refinery_CAI	W_Permeat._refinery_MAT	W_inside_refinery_EDTI_NIT	p_Intercept	p_Ref_insideBTS_JER	p_Anthrop._CBT_PAS	p_Around_refinery_CAI	p_Permeat._refinery_MAT	p_inside_refinery_EDTI_NIT	q_Intercept	q_Ref_insideBTS_JER	q_Anthrop._CBT_PAS	q_Around_refinery_CAI	q_Permeat._refinery_MAT	q_inside_refinery_EDTI_NIT	diff_Intercept	diff_Ref_insideBTS_JER	diff_Anthrop._CBT_PAS	diff_Around_refinery_CAI	diff_Permeat._refinery_MAT	diff_inside_refinery_EDTI_NIT
Barnesiellaceae	0.266058076748614	-0.364209977016778	-0.354533873868467	-0.130520923175634	-0.28517882352433	-0.411408110824108	0.0948482934412471	0.13417008570936	0.113296623948852	0.112884239219183	0.0997695440268962	0.116826231171286	2.80509081498047	-2.71453934825481	-3.12925364862173	-1.15623690320672	-2.85837553239144	-3.52153884191401	0.00503024047875226	0.00663680155381844	0.0017525095581986	0.247584269016939	0.00425816124997141	0.000429049807300679	0.107814820927924	0.183025373988051	0.0393889841841481	0.991518748167714	0.0768139521547314	0.0102177417071977	FALSE	FALSE	TRUE	FALSE	FALSE	TRUE
Pseudomonadaceae	-0.166044185438425	0.0497601775354854	0.233532684145388	0.0395383082076692	0.16375703563318	0.269143025110205	0.0560970168452142	0.079368679762024	0.0671871820867022	0.0667607271979776	0.0590092376180475	0.070172275259908	-2.95994679889276	0.626949795368707	3.47585174570983	0.592239028349993	2.77510847866124	3.83546100099132	0.00307692172084083	0.530692144848897	0.000509233710084172	0.553690538108642	0.00551832980053746	0.000125328992933574	0.0841898155957725	0.831405372514734	0.0204648297240077	0.991518748167714	0.0844012229768132	0.0040293271228144	FALSE	FALSE	TRUE	FALSE	FALSE	TRUE
Algiphilaceae	-0.209049270544432	0.159604770242819	0.289997326300812	0.0756222360476642	0.212686615111386	0.268867733364312	0.0720569048470007	0.101939491657526	0.0861846715758804	0.0857567657825558	0.0757966173336355	0.0894288215681375	-2.90116916606825	1.56568144148712	3.36483647263756	0.881822388677896	2.80601724184074	3.00649979111551	0.00371773117618311	0.117423213107359	0.000765890367912992	0.3778728624238	0.00501580083747937	0.00264274235263858	0.0919423517802209	0.440643745431441	0.026775326188362	0.991518748167714	0.0806289984624808	0.0390246456886264	FALSE	FALSE	TRUE	FALSE	FALSE	TRUE
Rubritaleaceae	0.416635544419482	-0.278206102283648	-0.486173186545105	-0.418768096308076	-0.363019482802069	-0.919226072971636	0.120342192985225	0.170222551036606	0.143624523216241	0.143228356856131	0.126585093953589	0.147478239686902	3.46209034491032	-1.63436689551092	-3.38502907204172	-2.92377923967051	-2.8677901280791	-6.232960706089	0.000535997197822003	0.102181834997676	0.000711707162381287	0.00345809901892565	0.00413349625770446	4.57701009393396e-10	0.0313314725635953	0.425261617498418	0.026775326188362	0.184856384404583	0.0768139521547314	1.04337927815564e-07	TRUE	FALSE	TRUE	FALSE	FALSE	TRUE
Moraxellaceae	-0.154769125955688	0.0259184375415113	0.232794416669151	0.0037954335337436	0.149030144826015	0.288401279773532	0.0613620362948899	0.086814875006468	0.073457711978995	0.0730272779385829	0.0645472697741299	0.07654489405903	-2.52222930171202	0.298548348305291	3.16909430470306	0.0519728194844619	2.30885280427066	3.76774026953545	0.0116613665069189	0.765284680914108	0.00152914770873883	0.958550351043549	0.0209517506901261	0.000164731963113228	0.17161491690399	0.947214725366258	0.0385585088909439	0.999423590256987	0.177262838075672	0.00493390293350036	FALSE	FALSE	TRUE	FALSE	FALSE	TRUE
Granulosicoccaceae	-0.0981882772850441	-0.245969995860809	0.503067417336764	-0.15387867371693	0.227082950131894	-0.517568218505295	0.131104928072845	0.185442878017335	0.156429104512181	0.156038682850517	0.137905798627187	0.160424876645912	-0.748928958875507	-1.32639224806366	3.21594513313595	-0.986157220157664	1.64665265994933	-3.22623416845547	0.453900024930275	0.184709805161444	0.00130015686871649	0.3240559683618	0.0996294598709924	0.00125430688664236	0.773038124723564	0.537844845225051	0.0335927674729973	0.991518748167714	0.390620382299074	0.022718854312987	FALSE	FALSE	TRUE	FALSE	FALSE	TRUE
Rikenellaceae	0.253235392516951	-0.353973890589912	-0.311140178424481	-0.170812470746833	-0.265939696753199	-0.394404312236653	0.0831099112517664	0.117570205056602	0.0993333607867121	0.0989126109016174	0.0874226305904689	0.10271783965237	3.04699389883621	-3.01074486022626	-3.13228280972552	-1.72690286091761	-3.04200062337397	-3.83968659749311	0.00231142401328107	0.00260607730492185	0.00173452707448992	0.0841851105509199	0.00235011407755269	0.000123191468737922	0.0841898155957725	0.140077796118218	0.0393889841841481	0.966625465790027	0.0600146733842638	0.0040293271228144	FALSE	FALSE	TRUE	FALSE	FALSE	TRUE
Paludibacteraceae	0.393306557575077	-0.512710520029899	-0.482771367738273	-0.309464826689012	-0.447526553539893	-0.37939333279132	0.131055010395949	0.185372285862853	0.15636971532161	0.155979268453116	0.137853293068924	0.160364821714314	3.0010799006219	-2.76584235687327	-3.08737127739436	-1.98401255345053	-3.24639726463508	-2.36581395305761	0.00269023964174339	0.00567759738651124	0.00201935207900714	0.0472544405033403	0.00116875622773719	0.0179904825213994	0.0841898155957725	0.178082688757401	0.0428906813938209	0.834824146635585	0.044206485555001	0.140216730439513	FALSE	FALSE	TRUE	FALSE	TRUE	FALSE
Spongiibacteraceae	-0.308310064623484	0.379895370031124	0.401945810630575	0.229782160474449	0.33059488951069	0.204826847408449	0.0935411821404867	0.132321628025805	0.111741753258677	0.111328448103883	0.0983946704712602	0.115255156255827	-3.29598212860345	2.87099981838977	3.5970959727121	2.06400218801249	3.35988613943529	1.77715994722009	0.000980782541185095	0.00409175760047893	0.000321789777427637	0.0390175089352148	0.000779746010555882	0.0755419272834598	0.0450459409987155	0.159454553764118	0.0170074330973255	0.821187681121239	0.0381056903999755	0.343275330341093	TRUE	FALSE	TRUE	FALSE	TRUE	FALSE
Gregarinidae	-0.534767746912563	0.584377533140941	0.579995642109618	0.564874146126511	0.563125680155468	0.452558391878292	0.128205655751333	0.181342811628901	0.152979737740543	0.152587830383848	0.13485621956511	0.156936946828486	-4.17117126213056	3.22250177931953	3.7913232868349	3.70196066557549	4.1757486749329	2.88369565627454	3.03037994175096e-05	0.00127076376476271	0.000149846749159189	0.000213939791219299	2.97007594762042e-05	0.00393038402438488	0.00437650843409595	0.129983415720172	0.011444209446052	0.0231137482034765	0.00381951766863986	0.0515762638301934	TRUE	FALSE	TRUE	TRUE	TRUE	FALSE
Williamwhitmaniaceae	0.467429019290473	-0.628683243532732	-0.493860082932028	-0.341025885888418	-0.504065339758601	-0.658509934182693	0.127326426343346	0.180099431771407	0.151933696082016	0.151541329358358	0.133931408415569	0.155879252871804	3.67110766173561	-3.49075639689244	-3.2504973923983	-2.25038203988547	-3.76360814630249	-4.22448736474414	0.000241501577901394	0.000481655204846822	0.00115203324927777	0.0244247041050129	0.000167479249230634	2.39485286875607e-05	0.0182688840694819	0.115245434695662	0.031521590607898	0.654378530813471	0.0134611446569122	0.00118948232188838	TRUE	FALSE	TRUE	FALSE	TRUE	TRUE
Porphyromonadaceae	0.361158861178696	-0.450379266971937	-0.398166359904835	-0.281075436317217	-0.39070683886488	-0.504895838701427	0.0931073873139514	0.131708175109305	0.111225735050657	0.110812123160009	0.0979383871995678	0.114733765957631	3.87894958281768	-3.41952400903106	-3.57980425774208	-2.53650438509651	-3.9893125671831	-4.40058630070486	0.000104908493165092	0.000627307964906403	0.000343851680039239	0.0111965340474409	6.62650562374033e-05	1.07958779329891e-05	0.00899415481402058	0.115245434695662	0.0170074330973255	0.411392651000257	0.00608691873723576	0.00066111900103924	TRUE	FALSE	TRUE	FALSE	TRUE	TRUE
Exidiaceae	-0.442561731781064	0.44036532286712	0.475883809272807	0.362514121368379	0.474387860144482	0.460326345598919	0.107134582881087	0.1515448327449	0.127912121318086	0.127508005656582	0.112692773186397	0.13159579842948	-4.13089517763167	2.90584188778248	3.72039650635923	2.84306949592436	4.20956771877316	3.49803224033479	3.6135333573804e-05	0.00366266474897795	0.000198910242293816	0.00446813265505408	2.55859748402503e-05	0.00046870446949117	0.0046470038975912	0.156866063271827	0.0142110317549915	0.212815503496279	0.00365595151606243	0.0109591626866481	TRUE	FALSE	TRUE	FALSE	TRUE	TRUE
Tenuifilaceae	0.498085085604165	-0.591934558235348	-0.568268617095833	-0.364312440209806	-0.529725087418857	-0.715396509227435	0.131260494120714	0.185662875090762	0.156614188159869	0.156223844971157	0.138069429684048	0.160612035441724	3.79463058508755	-3.18822251322984	-3.62846191505814	-2.331989974239	-3.83665731531635	-4.45418991957802	0.000147863444194487	0.00143150331901507	0.000285114799618291	0.0197012185920936	0.00012472031424389	8.42105351299653e-06	0.0118845243271319	0.129983415720172	0.0170074330973255	0.563017046876275	0.0106926882745095	0.000541473740885677	TRUE	FALSE	TRUE	FALSE	TRUE	TRUE
Lentimicrobiaceae	0.388779902160922	-0.500716563613776	-0.439242796015605	-0.227538366833776	-0.419020917619024	-0.605642673808963	0.113474279467507	0.160510188746236	0.135454001779493	0.135053828708435	0.119361132040113	0.13921869674938	3.42614999615175	-3.11953133645242	-3.24274506655517	-1.68479760262854	-3.51053069334333	-4.35029696405816	0.000612202202069415	0.00181138992347393	0.00118384087361201	0.0920276276221395	0.000447213175514118	1.35953287373805e-05	0.0328038346608862	0.129983415720172	0.0317170700721886	0.97807875307497	0.0287558071855578	0.000794708761648695	TRUE	FALSE	TRUE	FALSE	TRUE	TRUE
Palmariaceae	0.518042126257949	-0.402480229237726	-0.543979423484685	-0.572857877695688	-0.574126415330036	-0.57770396802871	0.147390739568259	0.208473862365866	0.175805667798014	0.175422819268944	0.155035920921625	0.18002177145076	3.51475355762113	-1.93060283274929	-3.09420868108571	-3.26558357734194	-3.70318318436844	-3.20907834298656	0.00044016225176151	0.0535321872928077	0.00197338629374092	0.00109238763500433	0.000212911026683198	0.00133161203294222	0.0283024327882651	0.337462710090935	0.0428906813938209	0.100343607043969	0.0161060929596819	0.0237840704772735	TRUE	FALSE	TRUE	FALSE	TRUE	TRUE
Malasseziaceae	-0.368424075478623	0.309529091026626	0.399171041760742	0.301167871626543	0.393812563554426	0.394623066158673	0.079674809931968	0.112712438406844	0.0952471229262196	0.0948239769784532	0.0838094492199043	0.0985888398703458	-4.6240973250292	2.74618396515704	4.19089868016222	3.17607298515836	4.69890408802373	4.0027153852063	3.76233195277849e-06	0.00602929443953782	2.7785172482554e-05	0.0014928338779456	2.61561245868634e-06	6.26196161605972e-05	0.00111428263176226	0.183025373988051	0.00397019242361827	0.118077292691952	0.000480525374552947	0.00236849489360376	TRUE	FALSE	TRUE	FALSE	TRUE	TRUE
Intrasporangiaceae	0.492450129859853	-0.261569174166432	-0.547208864768931	-0.505231275049226	-0.527436664428625	-0.697456316705493	0.136491694849438	0.193060696138775	0.162838044001821	0.162450267905621	0.143571832127986	0.166906016600856	3.60791277742626	-1.35485460996376	-3.36044852493323	-3.11006735515358	-3.67367788382366	-4.17873681793875	0.000308670216060847	0.175463883553611	0.000778160297653375	0.00187044686385416	0.000239084098723508	2.93132660166776e-05	0.0220527721030139	0.522329986689685	0.026775326188362	0.133554442964424	0.0164181887787789	0.00139618000360916	TRUE	FALSE	TRUE	FALSE	TRUE	TRUE
Cellvibrionaceae	-0.278883559589165	0.245463560550869	0.36116192863416	0.174493414360269	0.286940481647367	0.311149510240006	0.08265384775068	0.116925260801903	0.0987908528688334	0.0983697806319934	0.0869429242104241	0.102169675998938	-3.37411466227681	2.09932018853256	3.65582357218519	1.77385181952431	3.3003316170146	3.04541936927782	0.000740535145834307	0.0357886849333474	0.000256357625775385	0.0760876640327914	0.000965706443343579	0.00232356071288603	0.0366280075978046	0.278048381032357	0.0170074330973255	0.956096244274968	0.0413966162046614	0.0348883126390259	TRUE	FALSE	TRUE	FALSE	TRUE	TRUE
Leptocylindraceae	1.29426489617835	-0.605270353533216	-1.24430119813082	-1.69676609517678	-1.37747574029126	-1.5550099709828	0.315696854406835	0.446491483904591	0.376092670315019	0.375747885439249	0.33206793902549	0.382781405076163	4.09970792585231	-1.3556145533619	-3.30849627324184	-4.51570364313098	-4.14817444988425	-4.06239684154301	4.13671871018541e-05	0.17522183889806	0.000937984331974423	6.3106868241782e-06	3.35136988512012e-05	4.85714140629082e-05	0.00483620023754403	0.522329986689685	0.0290627157567208	0.00162310865117863	0.00391805606569498	0.00204297110295509	TRUE	FALSE	TRUE	TRUE	TRUE	TRUE
Pinnulariaceae	0.888571985051768	-0.834616856635399	-0.92032907897753	-0.897352284339275	-1.01624713206211	-0.82663682621037	0.203775017402527	0.288211718272743	0.2428980700571	0.242533886924503	0.214343414158158	0.247913605078121	4.3605540874352	-2.89584636473933	-3.78895179678119	-3.69990476678669	-4.74120996930772	-3.33437459372141	1.29733507823365e-05	0.00378137477560391	0.000151284261728526	0.000215680387590761	2.12445618204278e-06	0.000854914406392526	0.00238338987229781	0.156866063271827	0.011444209446052	0.0231137482034765	0.000455341775017836	0.0167781580542212	TRUE	FALSE	TRUE	TRUE	TRUE	TRUE
Coscinodiscaceae	2.17687413197187	-0.82848087119222	-2.13842147936922	-2.23684154087465	-2.43544779310144	-2.75037014365511	0.390261154836281	0.551940729664488	0.464834871533785	0.464497290833698	0.410498142467732	0.47266650250164	5.57799336417455	-1.50103231500207	-4.60038953685469	-4.81561805637204	-5.93290819408003	-5.81883871418532	2.43308934403145e-08	0.13334720359961	4.21701600805125e-06	1.4674497379383e-06	2.97615283752503e-09	5.92578781262679e-09	1.04298429880815e-05	0.463961729093899	0.000903847097725651	0.000471785090747163	1.2757775163524e-06	9.52570390879756e-07	TRUE	FALSE	TRUE	TRUE	TRUE	TRUE
Acanthocerataceae	1.30047851450836	-0.614420274912817	-1.12026799502284	-1.70676082889751	-1.44566714462892	-1.43586168991372	0.286128272354243	0.404675510206699	0.34090274575423	0.340554161487707	0.300966335747999	0.347142918093937	4.54508917908782	-1.51830357759723	-3.28618061595339	-5.01171626105389	-4.80341810002096	-4.13622636405094	5.49120000298145e-06	0.128937886214572	0.00101555868765751	5.39467097023321e-07	1.55979706412565e-06	3.53063919474138e-05	0.00117694720063902	0.457217996816193	0.0296820107347172	0.00023125156225733	0.000401179804893117	0.00162157214444193	TRUE	FALSE	TRUE	TRUE	TRUE	TRUE
Chromochloridaceae	0.710791944259308	-0.676049804285408	-0.710856674764212	-0.687977603421067	-0.793737726606513	-0.819471243195383	0.15469601641241	0.218804832932941	0.184497730594666	0.1841178949843	0.162719931063946	0.188814521925249	4.59476566199598	-3.08973890212289	-3.85292909822253	-3.7366145397205	-4.87793794783866	-4.34008589402784	4.33235859938672e-06	0.00200332520597405	0.000116713194888378	0.000186514508168706	1.07200635794075e-06	1.42427032916203e-05	0.00111428263176226	0.129983415720172	0.0100062112417636	0.0231137482034765	0.000344650044077952	0.000796352888392335	TRUE	FALSE	TRUE	TRUE	TRUE	TRUE
Hemidiscaceae	2.59450528795597	-0.787428259599035	-2.59788796966265	-3.29797116285062	-2.85318341486246	-2.81824303806439	0.338024380892535	0.478067169699728	0.402665324686845	0.402323004115532	0.35555306842555	0.409694770393281	7.67549749253389	-1.64710799968468	-6.45173003581335	-8.19732187599087	-8.02463448704535	-6.87888457877813	1.6477787883463e-14	0.0995358491363547	1.10580437212898e-10	2.45801640531526e-16	1.01828677973393e-15	6.03230090432603e-12	2.11904352181334e-11	0.42385133109057	1.42206442255787e-07	3.16100909723542e-13	1.30951679873783e-12	2.58584632098776e-09	TRUE	FALSE	TRUE	TRUE	TRUE	TRUE
Melioribacteraceae	0.409932234340198	-0.596750885937707	-0.491884629192734	-0.312099605625601	-0.443900216330271	-0.482922587065114	0.10319894408392	0.145979212890399	0.123230289159316	0.122823609865636	0.108553104202821	0.126864217516193	3.97225221613552	-4.08791686242168	-3.99158869583444	-2.54103918592707	-4.08924479488755	-3.80660990561404	7.11962784030228e-05	4.35264073596285e-05	6.56321322414017e-05	0.011052353161009	4.32779932974165e-05	0.000140884699453864	0.00704295492509903	0.0186583199548274	0.00703357683853688	0.411392651000257	0.00463795828170646	0.00441896886579679	TRUE	TRUE	TRUE	FALSE	TRUE	TRUE
Ignavibacteriaceae	0.870346682301304	-1.04808498544744	-1.06278003858455	-0.871291072245658	-1.00015841434721	-0.518948123059145	0.145944936683221	0.206429240210897	0.174085429153318	0.1737019578285	0.153515162356451	0.178281733661259	5.96352776657423	-5.07721185417665	-6.10493390373615	-5.01601181205975	-6.51504645531312	-2.91083170665797	2.4684948233507e-09	3.83013731079644e-07	1.02843232219536e-09	5.27550867309002e-07	7.26671653528323e-11	0.00360468117214047	1.5872421714145e-06	0.000492555658168423	6.61281983171619e-07	0.00023125156225733	4.67249873218712e-08	0.049845376208308	TRUE	TRUE	TRUE	TRUE	TRUE	TRUE
Halieaceae	-0.406868389186775	0.529252402573118	0.458141216127601	0.582049150681753	0.475255290998512	-0.102446509070362	0.1348662705634	0.190762064323389	0.16090417021995	0.160515611195975	0.141862140662405	0.164950282938534	-3.01682835513352	2.77441117263181	2.84729236974615	3.62612176064995	3.35012067898718	-0.621075073320954	0.00255434404587005	0.0055301733944001	0.0044092846564583	0.000287709732301944	0.000807763598574925	0.534550229122386	0.0841898155957725	0.177795074629963	0.0766262171379104	0.0284611319800231	0.0381056903999755	0.821304175210739	FALSE	FALSE	FALSE	TRUE	TRUE	FALSE
Neomonodaceae	0.575586789461371	-0.395088199924901	-0.486344798917587	-0.672534258631554	-0.649036856501294	-0.696410999829134	0.19405884827482	0.274471194862636	0.231336046292451	0.230969283682117	0.204123509389224	0.236210719979668	2.96604248957637	-1.43945232621816	-2.10233038349224	-2.91179090098042	-3.17962814985561	-2.94826161949414	0.00301658810555691	0.150022408005056	0.0355243448096581	0.00359363111206422	0.00147464149487556	0.00319566494324333	0.0841898155957725	0.490913019578887	0.292848124520643	0.184856384404583	0.0472042354157456	0.0456625013001214	FALSE	FALSE	FALSE	FALSE	TRUE	TRUE
Odontellaceae	1.23659008726511	-1.04801056852975	-1.15894474066499	-1.33032389037849	-1.35087554769426	-1.47791992591266	0.383604591436876	0.542526972098539	0.456912503371036	0.456574385492406	0.403496458179354	0.464641580817721	3.22360606434139	-1.93172067459791	-2.53646974445756	-2.91370679707265	-3.34792417705384	-3.18077414275251	0.00126587409778555	0.0533939915488576	0.0111976418217349	0.00357165188926938	0.000814192839202596	0.00146882093660645	0.0561349686121452	0.337462710090935	0.142575914680704	0.184856384404583	0.0381056903999755	0.025185382993012	FALSE	FALSE	FALSE	FALSE	TRUE	TRUE
Rhodospirillaceae	-0.464762222050531	0.386305611193258	0.406087842550962	0.314109628398763	0.504934956628419	0.669002313300077	0.11941112866469	0.168905871210964	0.142516852232505	0.142120158654769	0.125605760981697	0.146358424335236	-3.89211815722466	2.28710587988241	2.84940227200964	2.21016941841293	4.01999838766946	4.57098603198761	9.93728247499597e-05	0.0221896437738373	0.00438014600151306	0.0270934065377877	5.81985397229163e-05	4.85434642000799e-06	0.00899415481402058	0.226753461946805	0.0766262171379104	0.683178839364608	0.0057571786218208	0.000390168093508142	TRUE	FALSE	FALSE	FALSE	TRUE	TRUE
Bacteroidaceae	0.49981316069167	-0.660613251840359	-0.448618115290666	-0.333256584872533	-0.490903366047278	-1.02891347560916	0.144349582706308	0.204173127127294	0.17218726271195	0.171803093562453	0.151837099520065	0.176361771332648	3.46251891637667	-3.23555436082679	-2.60540825276463	-1.93975892961083	-3.23309235752626	-5.83410717546294	0.000535144295662314	0.00121406765291747	0.00917648462615376	0.0524089940983914	0.00122457965740109	5.40793536109629e-09	0.0313314725635953	0.129983415720172	0.125542119459933	0.834824146635585	0.0449945554119372	9.52570390879756e-07	TRUE	FALSE	FALSE	FALSE	TRUE	TRUE
Salinivirgaceae	0.404972775661637	-0.581278827844726	-0.410230363007263	-0.235787240181794	-0.423732255025696	-0.706975664601806	0.127730464263607	0.180670810036599	0.152414389798654	0.152022234685986	0.134356392800891	0.156365298774953	3.17052613874372	-3.2173367005272	-2.69154614304592	-1.55100496101002	-3.15379302906446	-4.5213079253557	0.00152163142038031	0.0012938665859915	0.00711216589544711	0.120900495078224	0.00161163340017881	6.14587104789587e-06	0.0611505627065335	0.129983415720172	0.105129256799368	0.991518748167714	0.0481990826193013	0.000464917068682005	FALSE	FALSE	FALSE	FALSE	TRUE	TRUE
Choreocolacaceae	0.492842157875087	-0.643568668435702	-0.447896507098914	-0.549048768304559	-0.525505195671181	-0.595891454035606	0.145841135535584	0.206282446975001	0.173961925284549	0.173578408896697	0.153405979782853	0.17815681000531	3.37930828682307	-3.1198421284662	-2.57468124916582	-3.1631167251413	-3.42558482019433	-3.34475821619082	0.000726684702376112	0.00180947991066046	0.0100332502749161	0.00156089733729641	0.000613477349945069	0.000823543294930185	0.0366280075978046	0.129983415720172	0.130330907611537	0.118077292691952	0.0358605396376981	0.0167781580542212	TRUE	FALSE	FALSE	FALSE	TRUE	TRUE
Biddulphiaceae	1.20427370359968	-0.14173911409176	-0.983314284574003	-1.36107245238039	-1.36528707012561	-1.71605548498224	0.384300127503508	0.543510603901816	0.457740301013814	0.457402240075761	0.404228055493203	0.465480090134692	3.13368020828638	-0.260784450338644	-2.14819250652856	-2.97565760096617	-3.37751685359841	-3.68663562921816	0.00172628880413927	0.794258736462294	0.0316984657524953	0.00292361083686861	0.000731434706827591	0.000227238356330031	0.0672729515794881	0.960636300720186	0.266432855932739	0.170898342555138	0.0381056903999755	0.00596384747429429	FALSE	FALSE	FALSE	FALSE	TRUE	TRUE
Elioraeaceae	-0.322055589989579	0.404486994658465	0.223022032262802	0.167266443539069	0.358438091680913	0.453033543061298	0.107368864482189	0.151876144460583	0.128190825195538	0.127786859381527	0.112939200367195	0.131877476719233	-2.99952496976442	2.66326878454202	1.73976594598413	1.30894870058329	3.17372613331365	3.43526092803403	0.00270400958870702	0.00773855734442083	0.0819001243728557	0.190551728318972	0.00150495618355021	0.000591983537026767	0.0841898155957725	0.183025373988051	0.442111405484641	0.991518748167714	0.0472042354157456	0.0129684310928069	FALSE	FALSE	FALSE	FALSE	TRUE	TRUE
Longimicrobiaceae	-0.352481906276819	0.262717974559675	0.220964371026924	0.262924763465303	0.410424532672643	0.447714958336239	0.119073877968151	0.168428942729061	0.142115632161334	0.141718746390577	0.125251026395057	0.145952811157651	-2.96019506789808	1.55981490059158	1.55482101206206	1.85525747412895	3.2768157234745	3.06753227145888	0.0030744430770326	0.118803629196094	0.119988703398308	0.0635594678165157	0.00104984863932318	0.00215834154123052	0.0841898155957725	0.442453930743116	0.51954704569099	0.889448830949514	0.0435517854893423	0.0346953402752805	FALSE	FALSE	FALSE	FALSE	TRUE	TRUE
Alcanivoracaceae	-0.383891497012665	0.224298624349887	0.380708757058055	0.181441146966848	0.379379645631217	0.775147645181849	0.11191123656706	0.158299791540303	0.133594540837652	0.133193417511354	0.117717057747349	0.137339158004757	-3.4303212866621	1.41692305572481	2.84973289081254	1.36223809221939	3.2228094457259	5.64403959106111	0.00060286695374313	0.156505424881544	0.00437559586589759	0.173122757924288	0.00126939969843483	1.66105850342472e-08	0.0328038346608862	0.503920145000942	0.0766262171379104	0.991518748167714	0.0453457781163109	2.37346803933799e-06	TRUE	FALSE	FALSE	FALSE	TRUE	TRUE
Skeletonemataceae	1.2783268138365	-0.804559341430229	-0.942384791150969	-1.6658420531579	-1.27379005671836	-2.13724306198065	0.356980782591618	0.504875414666863	0.425226122478237	0.424885670455531	0.375492294155077	0.432545941976921	3.58094014068789	-1.59357995667329	-2.2161968452425	-3.92068306603963	-3.39232009962976	-4.94107759331305	0.000342360090593352	0.111030146690278	0.0266780238513868	8.82983288154523e-05	0.000693034250406539	7.76919797860186e-07	0.023172372447529	0.43615396151359	0.243937557345189	0.0144137773904066	0.0381056903999755	7.68552969267845e-05	TRUE	FALSE	FALSE	TRUE	TRUE	TRUE
Thalassiosiraceae	1.06926466664714	-0.791280131530353	-0.871150329009046	-1.25071863828104	-1.01610888962174	-2.02633286978465	0.263220129310606	0.372278792224417	0.313640004914945	0.313287951861219	0.276870495118886	0.319535243853281	4.06224504732076	-2.12550418680137	-2.77754851217175	-3.99223344163292	-3.66997895238145	-6.34150037832781	4.86030174409869e-05	0.0335445650874368	0.00547706633873753	6.5453890037239e-05	0.000242570440744012	2.27538198862374e-10	0.00520862336909243	0.271310130204049	0.0891583204002085	0.0140289504313149	0.0164181887787789	7.31535309342533e-08	TRUE	FALSE	FALSE	TRUE	TRUE	TRUE
Rhizosoleniaceae	1.53489498607882	-0.448803179434697	-1.21884294091716	-1.67450836257867	-1.69023407538649	-2.3543967227648	0.368191544469336	0.520729741240111	0.438568596322277	0.438229165362717	0.387284296095308	0.446060557315468	4.16874045353492	-0.86187352841779	-2.77913865958042	-3.82107923189616	-4.36432381180395	-5.27819975147388	3.06287526491941e-05	0.388757117430402	0.00545032542304327	0.000132868953377021	1.27516574648203e-05	1.30459209940755e-07	0.00437650843409595	0.750663142665912	0.0891583204002085	0.0189854971158722	0.00204982893746986	1.5690070429795e-05	TRUE	FALSE	FALSE	TRUE	TRUE	TRUE

## Sheet: DA_Family_exclusive signif_CAMv
Family	lfc_Intercept	lfc_Ref_insideBTS_JER	lfc_Anthrop._CBT_PAS	lfc_Around_refinery_CAI	lfc_Permeat._refinery_MAT	lfc_inside_refinery_EDTI_NIT	se_Intercept	se_Ref_insideBTS_JER	se_Anthrop._CBT_PAS	se_Around_refinery_CAI	se_Permeat._refinery_MAT	se_inside_refinery_EDTI_NIT	W_Intercept	W_Ref_insideBTS_JER	W_Anthrop._CBT_PAS	W_Around_refinery_CAI	W_Permeat._refinery_MAT	W_inside_refinery_EDTI_NIT	p_Intercept	p_Ref_insideBTS_JER	p_Anthrop._CBT_PAS	p_Around_refinery_CAI	p_Permeat._refinery_MAT	p_inside_refinery_EDTI_NIT	q_Intercept	q_Ref_insideBTS_JER	q_Anthrop._CBT_PAS	q_Around_refinery_CAI	q_Permeat._refinery_MAT	q_inside_refinery_EDTI_NIT	diff_Intercept	diff_Ref_insideBTS_JER	diff_Anthrop._CBT_PAS	diff_Around_refinery_CAI	diff_Permeat._refinery_MAT	diff_inside_refinery_EDTI_NIT
Autographiviridae	-0.153227979104058	-0.194884952050073	1.13556613906873	-0.032066355093902	0.192115625634865	-0.75393557165111	0.272662158573554	0.385631713841613	0.324876802837315	0.324526242811122	0.286802056101444	0.330913900955374	-0.561970094807721	-0.505365469319561	3.49537464402274	-0.0988097443711664	0.669854422406626	-2.27834360984667	0.574136394486843	0.613302167269517	0.000473396764582003	0.921289331469666	0.502950596687328	0.022706113293927	0.844781925984073	0.862090502853804	0.0196383302984663	0.999423590256987	0.769077844637222	0.163128836290448	FALSE	FALSE	TRUE	FALSE	FALSE	FALSE
Methylococcaceae	-0.0699494832736471	-0.148903906933301	0.262359848453358	-0.0641721675105677	0.0741683554438126	0.020222618656358	0.0663366245777494	0.0938499922572897	0.0793785042776991	0.0789482252526804	0.0697797762225128	0.0825435792760009	-1.05446250421836	-1.58661608117218	3.30517500727292	-0.8128386332331	1.06289185002981	0.244993236708814	0.291671218746686	0.112599623034613	0.000949171121137072	0.416310582304892	0.287830999390937	0.806461668137923	0.652329021405633	0.43615396151359	0.0290627157567208	0.991518748167714	0.616317189923469	0.935869132127717	FALSE	FALSE	TRUE	FALSE	FALSE	FALSE
Pasteurellaceae	-0.0849221081208119	-0.00940802920429667	0.227863051589198	-0.0107017944518832	0.0929421321121181	-0.018872683202775	0.0535550491358987	0.0757733853449437	0.0641568455706507	0.063735273579605	0.0563354324040233	0.0670786704018048	-1.58569751108467	-0.124160074958621	3.5516560947229	-0.167910073195444	1.64979885918973	-0.281351480131116	0.112807944046824	0.901188533140632	0.000382814850905095	0.866654025380122	0.0989840821940545	0.778440828798954	0.491766156082087	0.985598210935309	0.0175821392237126	0.999423590256987	0.390620382299074	0.929846047463005	FALSE	FALSE	TRUE	FALSE	FALSE	FALSE
Thiofilaceae	-0.0756095044850011	-0.00108080753769494	0.352718164442194	-0.0178660994670096	0.0816256627948924	-0.180582799472994	0.0876003031822939	0.123920310340654	0.104674850447419	0.104257307277465	0.0921458095419432	0.108114838798017	-0.863119210074646	-0.00872179495616039	3.36965529861801	-0.171365441267936	0.885831522894569	-1.67028690493044	0.388071926991973	0.993041102688983	0.000752622676963968	0.863936426666053	0.375708320473345	0.0948626127927012	0.73716469440425	0.998476042265858	0.026775326188362	0.999423590256987	0.70389335113609	0.376522592751277	FALSE	FALSE	TRUE	FALSE	FALSE	FALSE
Pontiellaceae	-0.0860842428847027	-0.502672439488905	0.675653685189069	0.253430142148217	0.0618259614771732	-0.428633808007891	0.140113642422745	0.198182761968214	0.167147357635578	0.166761279995698	0.147381553421968	0.171264262975419	-0.614388730434779	-2.53640848728068	4.04226363339922	1.51971813933519	0.419495927690214	-2.50276269293502	0.538958481016466	0.0111996010055584	5.29376652409876e-05	0.12858183065013	0.674853730261647	0.0123228138422299	0.824106874572744	0.183025373988051	0.00618889431817364	0.991518748167714	0.874501629452541	0.113193847150769	FALSE	FALSE	TRUE	FALSE	FALSE	FALSE
Siphoviridae	-0.342952454441867	-0.0489508589350095	1.12077358499195	0.233457044691229	0.304213836246986	0.0140276300064435	0.174424479258176	0.246704497569343	0.207972289100339	0.207599597897828	0.183471201067536	0.21256580628338	-1.96619451524486	-0.198418996886145	5.38905250233228	1.12455441655589	1.65810129588134	0.0659919403393727	0.049276145803579	0.842717255548601	7.08301133558934e-08	0.260777899051715	0.0972970223922643	0.947384242145864	0.338872318200014	0.971975163660359	1.82175051551358e-05	0.991518748167714	0.390620382299074	0.982409732592816	FALSE	FALSE	TRUE	FALSE	FALSE	FALSE
Oleiphilaceae	-0.194049335832587	0.108562418783116	0.346594995438804	0.060193170933225	0.211845247054856	0.125298534653686	0.0808720290949517	0.114405492991612	0.0966712889005545	0.0962489685027351	0.0850687338403713	0.10002795770544	-2.39946169280301	0.948926628820831	3.58529403487467	0.625390296328365	2.49028329788447	1.2526351384946	0.0164191977028783	0.342657930017305	0.000336698641376966	0.531714929302314	0.0127641307526642	0.210338520817674	0.19551007635094	0.716313996214317	0.0170074330973255	0.991518748167714	0.141374557165442	0.55021308239024	FALSE	FALSE	TRUE	FALSE	FALSE	FALSE
Kangiellaceae	-0.216102709040897	0.154345772790705	0.398031362019272	0.0909528839168559	0.261718157215511	-0.0138274805457178	0.0822821026843188	0.116399555778031	0.0983486447434398	0.0979273105208322	0.0865519074272273	0.101722853821708	-2.62636347384061	1.32599967206951	4.04714638475811	0.928779555295837	3.0238288790523	-0.135932880628315	0.0086302605796818	0.184839806003026	5.18458204405013e-05	0.353003341860615	0.00249597574050824	0.891874341737402	0.144136559811309	0.537844845225051	0.00618889431817364	0.991518748167714	0.0600146733842638	0.971168842907958	FALSE	FALSE	TRUE	FALSE	FALSE	FALSE
Shewanellaceae	-0.140315263260039	0.0345055431410818	0.261175698671571	0.070786542459123	0.15569561170057	0.0310888679339751	0.0634675938494843	0.0897926036226293	0.0759640676904662	0.0755333880217204	0.0667619972031755	0.0790857010158121	-2.21081743846791	0.3842804612961	3.43814788507369	0.93715566470774	2.33209937124476	0.393103526107195	0.0270484817476312	0.700770587967387	0.000585707729843003	0.3486784915741	0.0196954641275744	0.694243019864713	0.252060489329375	0.916776171033632	0.022824852744791	0.991518748167714	0.173837167581265	0.900904665535844	FALSE	FALSE	TRUE	FALSE	FALSE	FALSE
Orbaceae	-0.11128536351107	-0.00700131511005053	0.252931132355229	0.000301083529119145	0.138711473469238	-0.0343840125951824	0.0633849751621559	0.0896757631696499	0.0758657319608761	0.0754350521112045	0.0666750949522965	0.0789860601686174	-1.75570572089635	-0.0780736607371307	3.333931220563	0.00399129477202846	2.08040908780828	-0.435317479081503	0.0791386694733369	0.937769458912529	0.000856278285174061	0.996815415979088	0.0374880264160008	0.663331999308637	0.420671813153323	0.987777154366125	0.0277048706790278	0.999423590256987	0.245524155317004	0.892933492067015	FALSE	FALSE	TRUE	FALSE	FALSE	FALSE
Ferrimonadaceae	-0.147808273849333	0.151179644777582	0.286447871548047	0.0902241338013453	0.172252060818296	-0.0787914787137503	0.0766557730207921	0.108443043659607	0.0916557242436685	0.0912305660400135	0.0806339007519882	0.0949593912374835	-1.92820798779554	1.39409260083221	3.125258939491	0.988968256119043	2.13622383652385	-0.829738667097192	0.0538292610502891	0.163289643266075	0.00177648606740326	0.322678673068951	0.032661173443465	0.406686554419287	0.356826957271504	0.515320753371059	0.0393889841841481	0.991518748167714	0.2333459391572	0.734150060440068	FALSE	FALSE	TRUE	FALSE	FALSE	FALSE
Erwiniaceae	-0.128569141772931	0.0300026591188631	0.203137781889731	0.0406352481462996	0.143455193826797	0.0834017239794708	0.0481744313487173	0.0681618222118243	0.0577266495396336	0.0573315627900894	0.0506756098618663	0.0604385291985258	-2.66882531196406	0.440168090366258	3.51896019446378	0.708776216254199	2.83085283468384	1.37994297818725	0.0076117027251302	0.659815369053643	0.000433241705930281	0.478463359255661	0.00464240758778317	0.167604202341573	0.135953468118298	0.895065996416651	0.0192120287526324	0.991518748167714	0.0785544231301204	0.505548751299429	FALSE	FALSE	TRUE	FALSE	FALSE	FALSE
Idiomarinaceae	-0.188292547066152	0.0864217270168579	0.276766184194914	0.0928350191828627	0.203402167695787	0.163857369028825	0.0755100714588249	0.106822837851765	0.090292780978722	0.0898668945711376	0.0794288039334917	0.0935818338181981	-2.49360838135118	0.809019201837559	3.06520832778576	1.03302800910045	2.56081116198227	1.75095274737992	0.0126451973055019	0.418504101399763	0.00217518425273619	0.301590791229279	0.0104428101027688	0.0799540497509466	0.179187034100841	0.768749902779514	0.0451175314357862	0.991518748167714	0.118844723824431	0.353336453538548	FALSE	FALSE	TRUE	FALSE	FALSE	FALSE
Pelagibacteraceae	-0.145656057336084	0.173386409914596	0.513281015862584	0.0462160112907558	0.149285909768236	-0.20820319754998	0.0767597422277942	0.108590072704221	0.091779406427422	0.0913543154266448	0.0807432599023028	0.0950843941187	-1.89755792696425	1.59670590134761	5.59255105085563	0.505898501618854	1.84889624160416	-2.18966739473637	0.0577543411849239	0.110331279582544	2.23757332035651e-08	0.612927904251282	0.0644727965111291	0.0285483673851774	0.367988512209698	0.43615396151359	9.59173096659489e-06	0.998681744477001	0.328969465892671	0.190223836566519	FALSE	FALSE	TRUE	FALSE	FALSE	FALSE
Saccharospirillaceae	-0.258001404395519	0.170805427636641	0.381744101290937	0.117498561294562	0.282679317460724	0.228363989188654	0.0889113068694126	0.12577427103701	0.106234334945354	0.105817731635874	0.093524777120022	0.109690506119357	-2.90178396291549	1.35803154515108	3.5934154573218	1.11038631690654	3.02250725599652	2.08189384175296	0.00371044326101033	0.174453674752014	0.000326371576004815	0.266832591915649	0.00250690072701014	0.0373521674154401	0.0919423517802209	0.522329986689685	0.0170074330973255	0.991518748167714	0.0600146733842638	0.220410929739272	FALSE	FALSE	TRUE	FALSE	FALSE	FALSE
Aeromonadaceae	-0.140044083296575	0.0233778088171276	0.233492870087705	0.0467515827840624	0.132992416538715	0.18730284490628	0.0542721703243255	0.0767876874683594	0.0650120245217879	0.064588786747126	0.0570897491605469	0.0679530562958518	-2.5804032243355	0.304447361131438	3.59153359405771	0.723834354825416	2.3295323327611	2.75635644835174	0.00986850117837013	0.760787090137933	0.000328737790593428	0.469167435204848	0.0198308821922815	0.00584492626169613	0.1586361564423	0.945377303886946	0.0170074330973255	0.991518748167714	0.173837167581265	0.0677168934463173	FALSE	FALSE	TRUE	FALSE	FALSE	FALSE
Bodonidae	-0.238517964067205	0.281250976231241	0.451983462752076	0.128252923525827	0.282908005651263	-0.0741248546697125	0.108119790997098	0.152938075028807	0.129084137427908	0.128680649783118	0.113729056282388	0.13278033263539	-2.20605276672804	1.83898598291018	3.50146401996531	0.996676063899179	2.48756135766048	-0.558251762128483	0.0273803053261022	0.0659172477857379	0.000462709444674203	0.318921771737069	0.0128622264295153	0.576672479324154	0.25331706941991	0.366967881612377	0.0196383302984663	0.991518748167714	0.141374557165442	0.846428271825865	FALSE	FALSE	TRUE	FALSE	FALSE	FALSE
Myoviridae	-0.236281329717368	-0.0524514892140815	1.16242000053275	0.130468439668456	0.228992977574808	-0.488222705619226	0.250876724334492	0.354822756409566	0.29895047666975	0.298596321551289	0.263887134930995	0.304661004811335	-0.941822444246905	-0.147824479311405	3.88833633410416	0.43693920605129	0.867768630080009	-1.60251130899264	0.346283552176723	0.882481289881066	0.000100933696591525	0.662155437804309	0.385521006391885	0.109042588772404	0.697396783637523	0.980207437224819	0.00927148098690725	0.999423590256987	0.70389335113609	0.408830230790996	FALSE	FALSE	TRUE	FALSE	FALSE	FALSE
Crenotrichaceae	-0.117757533779104	-0.0559575164468222	0.297119789346138	-0.0213058675140944	0.123092078149592	0.0841025128588139	0.0754586119252063	0.10675006576846	0.0902315634104114	0.0898056448637246	0.0793746766389047	0.0935199570671411	-1.56055791081638	-0.524191868585764	3.2928587083736	-0.237244190456234	1.55077265649307	0.899300165401422	0.118628096087828	0.600145095977126	0.000991742994194052	0.812467355689057	0.120956175560973	0.368492799303981	0.492000379161895	0.857661867279924	0.0296600346635709	0.999423590256987	0.432082338253919	0.69997302792455	FALSE	FALSE	TRUE	FALSE	FALSE	FALSE
Puniceicoccaceae	-0.408825206674515	0.120413702243691	0.978905021614745	0.320445682517224	0.431880035666934	0.00236564213255219	0.148896744796698	0.210603622127119	0.177597545479551	0.17721533614074	0.156620003022441	0.181834318800803	-2.74569606765225	0.571755134254102	5.51192877678288	1.80822771604108	2.75750240922325	0.0130098770581571	0.00603826744590588	0.567487876570409	3.54922551969984e-08	0.0705710666378092	0.00582447841002878	0.989619912775078	0.114194293168161	0.850570407074064	1.1410760045835e-05	0.925492521451432	0.0867512703314043	0.995036128091283	FALSE	FALSE	TRUE	FALSE	FALSE	FALSE
Morganellaceae	-0.0781541128768399	-0.0302234006952747	0.200809574048086	-0.0335802635262627	0.0903554128170111	-0.000492641269551287	0.0530109347780242	0.0750037699818556	0.0635077985117965	0.0630876755971333	0.0557630943446603	0.066414178239552	-1.47430173046559	-0.402958420657871	3.16196717180782	-0.532279295574309	1.62034431336508	-0.00741771234109619	0.140400369471727	0.68697881274248	0.00156707229538555	0.594532569898779	0.105158334839563	0.994081576120982	0.504343226649835	0.90697904794733	0.0387549033051119	0.991518748167714	0.404603294676179	0.996304871411632	FALSE	FALSE	TRUE	FALSE	FALSE	FALSE
Endozoicomonadaceae	-0.174035421023785	0.0845133780806986	0.315253637277235	0.0738778152998428	0.194643409851391	0.061601439672277	0.0627020278452363	0.0887099275300779	0.0750528353297293	0.0746221827330129	0.0659567383442163	0.0781622382911316	-2.77559477746631	0.952693575947783	4.20042275408028	0.990024850441144	2.95107694433861	0.788122768987622	0.00551008367346875	0.340745349171805	2.6641705406656e-05	0.322161972755012	0.00316668019741339	0.430624898111974	0.109427731821178	0.716313996214317	0.00397019242361827	0.991518748167714	0.0667598480962888	0.744332821198922	FALSE	FALSE	TRUE	FALSE	FALSE	FALSE
Thiolinaceae	-0.106692870300477	0.0208871391076268	0.34306991717842	-0.0037197171885842	0.160089404990483	-0.270759488706757	0.0855450714197471	0.121013896713669	0.102230079944227	0.101811064204229	0.0899840322706568	0.105644689428939	-1.24721235869877	0.172601161311645	3.35586079327714	-0.0365354906920782	1.77908681074617	-2.56292569148855	0.212319642536828	0.862964939004664	0.000791183822051131	0.970855380110473	0.0752255306960107	0.0103794260448839	0.588697311110615	0.975195880105446	0.026775326188362	0.999423590256987	0.355228817558924	0.0981466315714758	FALSE	FALSE	TRUE	FALSE	FALSE	FALSE
Ventosimonadaceae	-0.18664479047945	0.0810215218498124	0.320739060510445	0.0655048454501813	0.212808980903734	0.094182347946174	0.0870011303704874	0.123072987909596	0.103962113621426	0.103544140821524	0.0915155749453753	0.107394705388157	-2.14531454573794	0.658320913678697	3.08515332497379	0.632627253753451	2.3253853896537	0.876973847134929	0.0319277062833156	0.510331942154388	0.00203447244558559	0.526977085292858	0.0200513620137873	0.380500843362365	0.277425880272594	0.817778253474419	0.0428906813938209	0.991518748167714	0.173837167581265	0.714142939615556	FALSE	FALSE	TRUE	FALSE	FALSE	FALSE
Piscirickettsiaceae	-0.0976915781950527	-0.163584743462745	0.329044655227691	-0.0606848856875219	0.14214590053298	-0.108080360156631	0.0846444641048202	0.119740299381509	0.101158773970303	0.100739114862979	0.089036736451025	0.104562250985826	-1.15414019367026	-1.36616280657143	3.25275448004429	-0.602396455141211	1.59648596971171	-1.03364607339299	0.248442697115869	0.171887868613774	0.00114292203790783	0.546910269076297	0.1103803357596	0.301301651977162	0.614417900944245	0.522329986689685	0.031521590607898	0.991518748167714	0.413186433301775	0.651216679735514	FALSE	FALSE	TRUE	FALSE	FALSE	FALSE
Hahellaceae	-0.170299298305405	0.156023903069523	0.29812167560739	0.0573813690443387	0.177653735377094	0.10712686515965	0.0692840819484941	0.0980182406554485	0.0828856744490128	0.0824564207498376	0.0728800426048697	0.0860924436629004	-2.45798592571387	1.59178436611585	3.59678168259075	0.69589934322309	2.4376184347239	1.24432366653583	0.0139718649580848	0.111433164143136	0.000322178667231604	0.486491868658166	0.0147843703074457	0.213380464165805	0.17967818336097	0.43615396151359	0.0170074330973255	0.991518748167714	0.150894446153771	0.553240477655696	FALSE	FALSE	TRUE	FALSE	FALSE	FALSE
Budviciaceae	-0.0980637561789938	-0.0408712397735027	0.251731205430566	-0.013061454924949	0.102804300082522	0.0397385767217863	0.0643856911136188	0.0910909851501723	0.0770567742539541	0.0766261432660204	0.0677276950059421	0.0801926883687413	-1.52306754005241	-0.448685890333961	3.26682771070771	-0.17045690110755	1.51790637601801	0.495538652340233	0.127741808808061	0.653658264455457	0.00108759847950411	0.86465082621041	0.129038002383766	0.620219944951472	0.497805957961109	0.892309724778041	0.0310811476587173	0.999423590256987	0.442943412143904	0.870817407658441	FALSE	FALSE	TRUE	FALSE	FALSE	FALSE
Legionellaceae	-0.0867085288556382	-0.0163716230139968	0.218987742671275	-0.0547389345191249	0.109401707468491	-0.0133710447732316	0.0568816431828337	0.0804783942202587	0.0681220722966074	0.0676945999364196	0.0598345537707886	0.0711243855441736	-1.5243675112713	-0.203428798159042	3.2146371255089	-0.808615968933076	1.82840349888096	-0.187995223732755	0.127416931175801	0.838799892695939	0.00130609515835915	0.41873607649634	0.0674890166554038	0.850880395337041	0.497805957961109	0.970050955042245	0.0335927674729973	0.991518748167714	0.335099905092082	0.949030518996908	FALSE	FALSE	TRUE	FALSE	FALSE	FALSE
Oceanospirillaceae	-0.203376583349655	0.0508532197558655	0.336482833808844	0.103296942221366	0.212405158912948	0.191156497697142	0.071279789450734	0.100840518595923	0.0852601188602138	0.0848318056997771	0.0749792140995358	0.0884939353266968	-2.85321526503977	0.50429351677215	3.94654427306766	1.21766761144916	2.83285389776128	2.1601084525334	0.00432792932842037	0.614055132670361	7.92872662067626e-05	0.223350309838422	0.00461344667946366	0.0307642748379512	0.0993878056490822	0.862090502853804	0.00784334033399205	0.991518748167714	0.0785544231301204	0.198808328852288	FALSE	FALSE	TRUE	FALSE	FALSE	FALSE
Alteromonadaceae	-0.242654552280522	0.120103096253188	0.329382893564679	0.133258363582254	0.270532576560541	0.214883530089468	0.0878298408480598	0.124244911872628	0.104947893444654	0.104530514873749	0.0923872466954585	0.108390715154477	-2.76278027988574	0.966664102722484	3.13853744704637	1.27482739124744	2.92824590229768	1.98249019561519	0.0057311332314471	0.333711977888536	0.00169793238463274	0.202370343323394	0.00340880331462732	0.0474244036353057	0.110003542323	0.712411688543173	0.0393889841841481	0.991518748167714	0.0695828740096942	0.259522481170226	FALSE	FALSE	TRUE	FALSE	FALSE	FALSE
Methylothermaceae	-0.0835975900230689	-0.111269235356034	0.255307085994302	-0.0167603847340053	0.112815894608369	-0.0918946651148894	0.0679221687359741	0.0960922493805836	0.0812651994867822	0.0808354095867529	0.0714475224362826	0.0844530027584774	-1.23078505263912	-1.15794183270017	3.14165334739414	-0.207339640136517	1.57900359258754	-1.08811601853511	0.218403267452925	0.246887774569061	0.00167996809091494	0.835744618357084	0.114335233015478	0.27654389299305	0.595559651504657	0.612929880493847	0.0393889841841481	0.999423590256987	0.416530055688117	0.639632097822054	FALSE	FALSE	TRUE	FALSE	FALSE	FALSE
Salinisphaeraceae	-0.175258818897369	0.0994193952023276	0.260564471826567	0.0661556864379755	0.205749216577806	0.085690997342329	0.0653436127764952	0.092445679727385	0.0781967974702449	0.0777663006539965	0.0687352812466722	0.0813472143094013	-2.68211094322002	1.0754358180448	3.33216295623508	0.85069864300631	2.9933567281034	1.05339805511233	0.00731591931643318	0.282179652822976	0.000861737812722483	0.394936777193276	0.00275927026233433	0.29215859518984	0.13251087663286	0.652990619483412	0.0277048706790278	0.991518748167714	0.0611796820234818	0.647221231632731	FALSE	FALSE	TRUE	FALSE	FALSE	FALSE
Podoviridae	-0.420814190518475	0.116758708818239	1.04185812816779	0.399029588570473	0.404953573299182	0.0649439203853108	0.204594866319244	0.289371142399127	0.243873681205095	0.243509706259405	0.21520576829695	0.248901148382944	-2.0568169577718	0.403491197671656	4.27212203883372	1.63865989040041	1.88170408490357	0.260922542170806	0.0397038362622357	0.686586908907765	1.9362155566583e-05	0.101284111805826	0.0598762048120757	0.794152240689994	0.305179190491368	0.90697904794733	0.00355710457980367	0.983388529246994	0.311744127078256	0.93523789517155	FALSE	FALSE	TRUE	FALSE	FALSE	FALSE
Cavosteliaceae	-0.183907418042905	0.135809241048208	0.310254873084793	0.0633664847376295	0.211746319780384	0.0646949652463415	0.0823149541819047	0.116446012879416	0.0983877231639311	0.0979664120635185	0.0865864619867031	0.101762340143673	-2.2341920720322	1.16628502505143	3.15339010912829	0.646818469748025	2.4454899174989	0.635745651633028	0.025470437860914	0.243499225684078	0.00161385977960019	0.517749437230929	0.0144655493159178	0.52494221608289	0.242629504363966	0.608630944018101	0.0391589372936951	0.991518748167714	0.150020207533227	0.81247616389898	FALSE	FALSE	TRUE	FALSE	FALSE	FALSE
Pseudoalteromonadaceae	-0.18309399479939	0.0761788958214596	0.329669259996332	0.107082908877402	0.198454852860653	0.0729173289137948	0.0772391486844912	0.109268029729201	0.0923497081050143	0.0919249291785877	0.0812475195986945	0.0956607747755422	-2.37048178181375	0.697174608256908	3.56979211695453	1.16489520127196	2.44259583358213	0.762248989566388	0.0177649194133824	0.485693527487031	0.000357264628185543	0.244061416184395	0.0145820574973977	0.445911412387174	0.200400757593068	0.816473040978198	0.0170163819202447	0.991518748167714	0.150020207533227	0.760017027925771	FALSE	FALSE	TRUE	FALSE	FALSE	FALSE
Sinobacteraceae	-0.184917080371631	0.0750566264443025	0.209306078301274	0.0231018003096212	0.160597088511134	0.473352022287735	0.0853032053477314	0.120671860882547	0.10194237140359	0.101523182710124	0.0897296275886025	0.105353992122643	-2.16776239084841	0.621989467100013	2.05318039417223	0.227551970820133	1.78978886714485	4.49296711734192	0.0301767697017016	0.53394879394961	0.0400550851636026	0.819994562074084	0.0734878595756212	7.02376333673359e-06	0.273291027016819	0.832312907902058	0.310306262171042	0.999423590256987	0.351321142803899	0.000492585409955266	FALSE	FALSE	FALSE	FALSE	FALSE	TRUE
Thiobacillaceae	-0.149126773804469	-0.283750322961758	0.196555691685965	-0.203146833783261	0.0113418431468239	1.2355621426034	0.193713715538554	0.273983111425781	0.230925349963416	0.230558491749501	0.203760483250826	0.23579503948074	-0.769830744249953	-1.03564895472991	0.851165503125161	-0.881107575963751	0.0556626239095747	5.23998361171767	0.441400299962997	0.300365944398975	0.394677422750832	0.37825959713423	0.955610575115608	1.60590858232653e-07	0.767359085697831	0.670608688362989	0.77591113562476	0.991518748167714	0.978703254503976	1.72099869739326e-05	FALSE	FALSE	FALSE	FALSE	FALSE	TRUE
Luteibaculaceae	0.112049369379277	0.101640412674488	-0.126204208400831	-0.0641439509209357	-0.079012868088865	-0.537474513425214	0.112560106318527	0.159217398893168	0.134366461618894	0.13396573451076	0.118399566239925	0.138119405507478	0.995462540362172	0.638375035524147	-0.939253790568559	-0.478808638307312	-0.667340857725385	-3.89137580957887	0.319511354461819	0.523229577705284	0.347600457512588	0.632074770766871	0.504554433933766	9.96774050058337e-05	0.67687156149274	0.824509982510515	0.756886670719865	0.998979729364258	0.76969988379457	0.00346446331993249	FALSE	FALSE	FALSE	FALSE	FALSE	TRUE
Nanopusillaceae	0.47401672380567	-0.720088405818418	-0.399985843826568	-0.114299674163958	-0.435686596242507	-1.31396896683588	0.292937955801524	0.414305778976854	0.349006971377585	0.348659323699858	0.308129075466166	0.355350144525849	1.61814716877055	-1.73806025008077	-1.1460683500039	-0.327826237230795	-1.41397430795312	-3.69767393394236	0.105630885270496	0.082200198031204	0.251766872108925	0.743043048171198	0.157369446163591	0.000217584127291488	0.473314698459437	0.401937089992883	0.681627702992577	0.999423590256987	0.474797349762059	0.00590733116990567	FALSE	FALSE	FALSE	FALSE	FALSE	TRUE
Prevotellaceae	0.194433692284692	-0.301246457098338	-0.21427992297391	-0.145475621492912	-0.203103385665134	-0.328363641662374	0.0716038520300974	0.101298798292285	0.0856456662991646	0.0852175205043313	0.0753200770123353	0.0888838040526146	2.71540827444542	-2.97384038287532	-2.50193538369379	-1.70710929667941	-2.69653714814805	-3.69430229907802	0.0066194110267732	0.00294098016733427	0.0123516465952651	0.0878017394808195	0.00700645821635245	0.000220491365595235	0.121608036863291	0.140077796118218	0.154215704092339	0.973388249761499	0.0948453185918869	0.00590733116990567	FALSE	FALSE	FALSE	FALSE	FALSE	TRUE
Odoribacteraceae	0.293353901371791	-0.420116577828353	-0.296011459243689	-0.205285646329913	-0.31651735809419	-0.462668477563835	0.0998258576718046	0.141209137291044	0.119217734425062	0.118808791016964	0.105005151864739	0.122809337482899	2.9386564584924	-2.97513734513126	-2.48294820121546	-1.7278657965689	-3.01430313154451	-3.76737214813378	0.00329638232443207	0.0029285739557776	0.0130300033386299	0.0840122877144935	0.00257570313371968	0.000164974981446746	0.0883155764420758	0.140077796118218	0.161121002821904	0.966625465790027	0.060224622362973	0.00493390293350036	FALSE	FALSE	FALSE	FALSE	FALSE	TRUE
Hydrogenophilaceae	-0.157063889971402	0.0379738057178159	0.115144010372103	-0.0504237340319157	0.125070054311148	0.591983151511304	0.100018133649238	0.141481045683039	0.119446460459337	0.119037647685764	0.105207395707148	0.123040468883657	-1.57035413720299	0.268402071348051	0.963980095595226	-0.423594845934998	1.18879526929161	4.81128816301136	0.116332745908987	0.788389845285255	0.335055905155646	0.671861314790057	0.234520240071356	1.49960621895679e-06	0.492000379161895	0.959061574202448	0.751493221432607	0.999423590256987	0.569596510061826	0.000137749542684174	FALSE	FALSE	FALSE	FALSE	FALSE	TRUE
Candidatus Mcinerneyibacteriaceae	0.128383020281145	-0.281477230670199	-0.109662335479839	-0.0674124109051213	-0.0948682714550358	-0.446673119177952	0.112316714875231	0.158873203785919	0.134076913375186	0.133676037934261	0.118143556881581	0.137826732537612	1.14304465211399	-1.77170991685601	-0.817906175785626	-0.504296895291535	-0.802991495762444	-3.24083079496975	0.253020052361775	0.0764427226390796	0.413410763638635	0.614052758876687	0.421979649959415	0.00119181903562983	0.618398248852309	0.391214901307019	0.784314095554855	0.998681744477001	0.727400789589923	0.0218954182831423	FALSE	FALSE	FALSE	FALSE	FALSE	TRUE
Reticulomyxidae	0.171950684672105	-0.110253748769605	0.117288169753299	-0.277989562721409	-0.136014077533029	-0.730943109069572	0.159544946525713	0.225662098777264	0.190267264239965	0.189889311892603	0.167820249155183	0.194651452325347	1.07775701090221	-0.488578938895846	0.616439040219632	-1.46395581694789	-0.810474768198307	-3.7551382244395	0.281142208839894	0.625139826675204	0.537604793571304	0.143206020896692	0.417667360986991	0.000173245840234702	0.639909523129386	0.870053914615057	0.837889498653953	0.991518748167714	0.727126432407417	0.00506350342140515	FALSE	FALSE	FALSE	FALSE	FALSE	TRUE
Tepidiformaceae	-0.177476190819694	0.148616939848387	-0.0165777688182039	0.0293169291214596	0.127356702545343	0.759348327222757	0.153246558913058	0.216755038845857	0.18277310065602	0.182392684485133	0.161195328031142	0.187069830865274	-1.1581088154833	0.685644682770556	-0.0907013600945766	0.16073522468413	0.790076884366888	4.05917043764065	0.246819632959439	0.49293719744983	0.927729889888872	0.872301944849749	0.42948286863947	4.92473594024944e-05	0.612760710397371	0.817778253474419	0.988738394649866	0.999423590256987	0.731485105045471	0.00204297110295509	FALSE	FALSE	FALSE	FALSE	FALSE	TRUE
Gomphonemataceae	0.946658918642568	-0.464199412568921	-0.505577121879292	-0.949390063355486	-1.04104052116535	-1.77057918619386	0.487197278231193	0.689028590499904	0.58020580596103	0.579874473539655	0.51246009837869	0.589538670007251	1.94307103290783	-0.67370123528856	-0.871375495875768	-1.63723375778251	-2.0314567406496	-3.00333002103506	0.0520075763899589	0.500501276366612	0.383549160857999	0.101581635982339	0.0422086835771038	0.00267042676562918	0.348342412695246	0.817778253474419	0.772799711064998	0.983388529246994	0.2572529245505	0.0390246456886264	FALSE	FALSE	FALSE	FALSE	FALSE	TRUE
Sphingobacteriaceae	0.101648528694394	-0.106115835333001	-0.116796017677512	-0.0879213922727511	-0.104964049161734	-0.229493140605813	0.0577078930758068	0.0816469615951901	0.0691063677927331	0.0686780172732582	0.0607036503235334	0.0721259021393574	1.7614319857574	-1.29969117355682	-1.6900905286733	-1.28019700864291	-1.72912252561922	-3.18184083385743	0.0781653152771282	0.19370683672518	0.0910106366022321	0.200475857717474	0.0837871684382456	0.00146342218834687	0.420671813153323	0.547530750805639	0.451890651237338	0.991518748167714	0.373694753779094	0.025185382993012	FALSE	FALSE	FALSE	FALSE	FALSE	TRUE
Marinifilaceae	0.328276973723793	-0.373271615604983	-0.317423987648202	-0.23374148919866	-0.354442363848372	-0.559600454088866	0.107882767407997	0.152602885617131	0.128802170649942	0.128398532425886	0.113479744954983	0.132495351823138	3.042904641872	-2.44603248552909	-2.4644304210594	-1.8204373896063	-3.12339760711462	-4.22354781800837	0.00234306568389961	0.0144437985654788	0.0137231204808961	0.0686924228456983	0.00178776057456918	2.40486317022534e-05	0.0841898155957725	0.195523420581113	0.163406786466966	0.917498790681109	0.0522513658839992	0.00118948232188838	FALSE	FALSE	FALSE	FALSE	FALSE	TRUE
Halobacteriaceae	-0.198882117481597	0.0677149616242878	0.0838395393724444	0.137447897588907	0.209123408127993	0.398279296471294	0.0968730583150677	0.137033417699044	0.115705190056969	0.115294218291055	0.101899275311859	0.119259955933355	-2.05301784563008	0.49414925761397	0.724596185626288	1.19214909148285	2.05225608806322	3.33958949887473	0.0400708467750897	0.621200772643872	0.468699799660111	0.23320279081603	0.0401447811458111	0.000839023107444388	0.305179190491368	0.867387832377871	0.800861587116796	0.991518748167714	0.251835066114698	0.0167781580542212	FALSE	FALSE	FALSE	FALSE	FALSE	TRUE
Chaetocerotaceae	0.602871793542588	-0.265587562220981	-0.197147714798654	-0.790628070741846	-0.570088856639932	-1.50745816542725	0.372105919327268	0.526265474722293	0.443227297737482	0.44288820983223	0.391401618159936	0.450779430629826	1.62016179326715	-0.504664613161503	-0.444800480035917	-1.78516396054287	-1.45653168047706	-3.34411479982801	0.105197526303401	0.613794419479368	0.656463947436075	0.074234725806703	0.145245698428373	0.000825455721882744	0.473314698459437	0.862090502853804	0.902901215404056	0.9546585738742	0.455575532143629	0.0167781580542212	FALSE	FALSE	FALSE	FALSE	FALSE	TRUE
Vaucheriaceae	1.89424131748001	-0.498630188120952	-1.71543885349324	-2.3106844610659	-1.95515329413284	-2.9695112710957	0.729751445276787	1.03205126690318	0.868894557063362	0.868571840407627	0.767589996001613	0.88201864548582	2.59573493103744	-0.483144785643416	-1.9742773614453	-2.66032624311361	-2.54713232886991	-3.36672165185361	0.00943888509712984	0.628992936411206	0.0483502136091301	0.00780649950467756	0.0108612238438066	0.0007606742470338	0.155620592755243	0.873708559663136	0.337925949463811	0.334638612100512	0.122522226869607	0.0160365095358273	FALSE	FALSE	FALSE	FALSE	FALSE	TRUE
Immundisolibacteraceae	-0.677439963814375	0.00175517417071695	0.291243729205656	0.0378307505800906	0.438282543919177	3.33402446954448	0.287061136933369	0.405994769074999	0.342012948487696	0.341664494897507	0.301947565798243	0.348267219306841	-2.35991528164127	0.00432314479005694	0.85155761059185	0.110724851850465	1.45151871902167	9.57317911280946	0.0182791089197955	0.996550640262416	0.394459675204524	0.91183453822541	0.14663547364938	1.03667894690746e-21	0.202984661712693	0.999272989699623	0.77591113562476	0.999423590256987	0.456593750879184	1.33316912572299e-18	FALSE	FALSE	FALSE	FALSE	FALSE	TRUE
Nitrosopumilaceae	0.513199460360693	-0.326862990956997	-0.571952136446327	-0.795253456361029	-0.289242626206891	-1.51567483331236	0.421900993337734	0.596686024140523	0.502491520188887	0.50215627536269	0.443778404292828	0.510811682955792	1.2163978479896	-0.547797296623155	-1.13823241481036	-1.58367722435938	-0.651772649162157	-2.96718905202397	0.223833403357826	0.583831095060106	0.255023446713205	0.113267190316395	0.514547848258355	0.00300536103273573	0.597445694617208	0.856538292026323	0.68610910559243	0.990895283992406	0.775599916046186	0.0434257785179568	FALSE	FALSE	FALSE	FALSE	FALSE	TRUE
Porticoccaceae	-0.502866170192588	0.247483176658394	0.351301775759185	0.194018310524752	0.371548169515255	1.81149167803205	0.180297216626309	0.25500964553464	0.214960396637573	0.214589589173743	0.189648408172512	0.219637470579037	-2.78909558118608	0.970485552181894	1.63426278167641	0.904136641818464	1.95914204129401	8.24764405297675	0.00528554633891492	0.331804523062112	0.102203684999727	0.36592295100874	0.0500961544805954	1.6154770454968e-16	0.109427731821178	0.712411688543173	0.483213010697239	0.991518748167714	0.281053111191933	1.03875174025445e-13	FALSE	FALSE	FALSE	FALSE	FALSE	TRUE
Acetobacteraceae	-0.218712469604045	0.234149906699305	0.152446652990339	0.0679463458558721	0.230038604302359	0.400091724387342	0.0978610237062633	0.138430554729003	0.116880433896562	0.11647014528535	0.102938458153395	0.12044750433416	-2.23492930403554	1.69146116012961	1.30429574829653	0.583379935599847	2.23471973865749	3.32171037166	0.0254219903656137	0.0907487598073845	0.192132764408789	0.559637561800388	0.0254357539197207	0.00089467509623836	0.242629504363966	0.409247996616612	0.610080827233833	0.991518748167714	0.198244724489459	0.0171724205039184	FALSE	FALSE	FALSE	FALSE	FALSE	TRUE
Thermoanaerobaculaceae	-0.104645762179795	-0.144018625896687	0.000477506540563317	0.030965053979173	0.0847902452166922	0.444708425923078	0.0905393778347831	0.128076613793825	0.108170984237648	0.10775554581331	0.0952372491182496	0.111647259485912	-1.15580385775075	-1.12447246714787	0.00441436808519975	0.287363900813245	0.890305484479229	3.98315577086954	0.247761394742014	0.260812644392623	0.996477855298253	0.773833699008283	0.37330187701485	6.80061483756996e-05	0.613913590825107	0.634711025908454	0.999319032975312	0.999423590256987	0.70219027765947	0.00249874019460428	FALSE	FALSE	FALSE	FALSE	FALSE	TRUE
Persicobacteraceae	0.0950283819249465	0.122954480809528	0.0154960192831838	-0.0865520601672949	-0.0834282478605326	-0.516076519503424	0.102411377646967	0.144865469421776	0.122293410953145	0.121886208375109	0.107724709077522	0.125917432068835	0.92790844248311	0.84874940384548	0.126711808611838	-0.71010544442344	-0.774457861849456	-4.09853116462302	0.353455064717024	0.396020749405121	0.899168499258215	0.477638750371765	0.438660077795067	4.15780262555309e-05	0.698994784783709	0.753376751087257	0.987597960305087	0.991518748167714	0.737407660188831	0.0018437704056763	FALSE	FALSE	FALSE	FALSE	FALSE	TRUE
Spiroplasmataceae	0.156947478973971	-0.207966969918151	-0.129235419476102	-0.176523325835053	-0.138650265651129	-0.391538554557	0.100005213290139	0.141462774268135	0.119431090761959	0.119022269215914	0.105193805537881	0.123024937526297	1.56939297273062	-1.47011799389683	-1.08209192976127	-1.48311174873357	-1.31804591479676	-3.18259502853481	0.116556400477307	0.141529799745201	0.279211681421953	0.138044723029978	0.187488278122696	0.00145961609265727	0.492000379161895	0.478074490508016	0.71102222239333	0.991518748167714	0.518515969173737	0.025185382993012	FALSE	FALSE	FALSE	FALSE	FALSE	TRUE
Microbulbiferaceae	-0.48523750452701	0.32878878340102	0.388348319901959	0.472371409813469	0.51048302669375	0.689391743167187	0.167740303408631	0.237251834656597	0.200018757568822	0.199643794289071	0.176440487899049	0.204517796207885	-2.8927901921396	1.38582187942578	1.94155950482963	2.3660710892396	2.89323064548441	3.37081543000025	0.00381836268172156	0.165801299716642	0.0521904492211741	0.0179779919697691	0.00381301181479119	0.00074946051942198	0.0926493284659232	0.519034662078327	0.352705267136062	0.537667387747048	0.0754389722126381	0.0160365095358273	FALSE	FALSE	FALSE	FALSE	FALSE	TRUE
Blattabacteriaceae	0.156743156799887	-0.137740257726425	-0.176044795040428	-0.16762142474819	-0.152007773126092	-0.323324316001552	0.0712953765742049	0.100862561451131	0.0852786634345656	0.0848503582391378	0.0749956093049348	0.0885126881625253	2.19850380671946	-1.3656232376486	-2.06434749268212	-1.97549460281328	-2.02688896769974	-3.65285839480855	0.0279132235831259	0.172057249054524	0.0389847810685852	0.0482120464971633	0.0426737690340821	0.000259337262219776	0.256402896627856	0.522329986689685	0.303845020934549	0.834824146635585	0.257645384872439	0.00653936704342415	FALSE	FALSE	FALSE	FALSE	FALSE	TRUE
Casimicrobiaceae	-0.167664203619296	0.00654489940608334	0.182654489939781	-0.0413007137842568	0.164802022740729	0.44156213998317	0.0961598346031871	0.136024808442035	0.114856770439212	0.114445302860222	0.10114907714998	0.118402665541838	-1.74359912650826	0.0481154833522324	1.59028056632022	-0.360877316517738	1.62929833256281	3.72932600767457	0.0812290157369517	0.961624206566901	0.111771577134791	0.718191161342271	0.103249878980884	0.000191992623835	0.422825685970826	0.990093268684778	0.500480776339845	0.999423590256987	0.402361649604293	0.00548672253892911	FALSE	FALSE	FALSE	FALSE	FALSE	TRUE
Stephanodiscaceae	1.48915651805945	-1.33339651859336	-1.26169902127349	-1.45829752076984	-1.43147186601754	-2.86450356132793	0.448797098502316	0.634722716022316	0.534502579849638	0.534169076633579	0.472068987681046	0.543239238269314	3.31810638488733	-2.10075436869425	-2.36051062958091	-2.73002984365975	-3.03233616986658	-5.27300562907394	0.000906299587633721	0.035662533971099	0.0182497953036165	0.0063328592338107	0.00242668784572326	1.34207445355945e-07	0.0431667136924802	0.278048381032357	0.194055732378737	0.290859177667163	0.0600146733842638	1.5690070429795e-05	TRUE	FALSE	FALSE	FALSE	FALSE	TRUE
Eustigmataceae	0.627691701514053	-0.425128970495358	-0.702876355728237	-0.612370017202968	-0.663284025410208	-0.887085848255564	0.211833812099726	0.299608409641926	0.252488005113822	0.252125808795806	0.222820019112284	0.257621120135487	2.96313272792613	-1.41894872378064	-2.78380097863017	-2.42882718008024	-2.97677034609698	-3.44337392752983	0.0030452522781081	0.155913965769204	0.00537259895643427	0.015147750843314	0.00291302126663295	0.000574504380920014	0.0841898155957725	0.503782311505517	0.0891583204002085	0.47512213620736	0.0634939889642369	0.0129616251554936	FALSE	FALSE	FALSE	FALSE	FALSE	TRUE
Dysgonomonadaceae	0.295167415667519	-0.413211106773036	-0.326904586772826	-0.21902538187733	-0.316104890540377	-0.434046867436033	0.0976730808712695	0.138164774242576	0.116656864339679	0.116246446106556	0.102740772106901	0.120221592514863	3.02199350153131	-2.99071242317931	-2.80227476216874	-1.88414690696491	-3.07672294122408	-3.61039026647705	0.00251115939110359	0.00278327470764427	0.00507436359380794	0.059545106846164	0.00209289730516367	0.000305736631087501	0.0841898155957725	0.140077796118218	0.0858635734425922	0.881625581494976	0.0598103540986773	0.00756110206881782	FALSE	FALSE	FALSE	FALSE	FALSE	TRUE
Akkermansiaceae	0.126761787968205	-0.1122868789593	-0.169743304292373	-0.142286833013461	-0.108812579462565	-0.303214139028834	0.0682241748422557	0.096519341272163	0.081624550322257	0.0811948708546744	0.0717651858055563	0.0848165999959103	1.85801863139124	-1.16336143076936	-2.07956189188448	-1.75241159343835	-1.51623072163968	-3.57493862101822	0.0631663685509927	0.244682891179905	0.0375657354027872	0.0797030593615936	0.129461022337673	0.000350310069270884	0.384985544817898	0.608630944018101	0.300059228124126	0.95792648914962	0.442943412143904	0.00849997639778032	FALSE	FALSE	FALSE	FALSE	FALSE	TRUE
Burkholderiaceae	-0.118272694587547	0.0352424398520721	0.119395268033659	-0.0221415412420133	0.103006786392953	0.327568518852375	0.0667960980186977	0.0944997753662841	0.0799252644133083	0.0794951104156253	0.0702630710716021	0.083097005869143	-1.77065274912376	0.372936757949649	1.4938363846536	-0.278527083316828	1.4660159998982	3.94200146474848	0.0766184644175775	0.709195513466659	0.135218389027195	0.780607777750394	0.142643928039376	8.08044830084716e-05	0.417430253479337	0.921237808402145	0.5385679454045	0.999423590256987	0.453089412507103	0.0028865156985804	FALSE	FALSE	FALSE	FALSE	FALSE	TRUE
Tannerellaceae	0.251071797581574	-0.368881280647636	-0.260828705077687	-0.16713991536741	-0.267853067899854	-0.420249059189239	0.0842919776058081	0.119241829184884	0.100739477598734	0.100319567236684	0.088665976647368	0.10413859448182	2.97859659617565	-3.09355603792096	-2.58914093357345	-1.66607492407814	-3.02092277137066	-4.03547850132166	0.00289571739414742	0.00197773198698999	0.00962157073213799	0.095698492331801	0.00252005626963471	5.44911292922431e-05	0.0841898155957725	0.129983415720172	0.127560205788963	0.983388529246994	0.0600146733842638	0.00218024359632902	FALSE	FALSE	FALSE	FALSE	FALSE	TRUE
Bryobacteraceae	-0.144185504319707	0.0454064790740505	0.0246660218423452	0.0650067822558639	0.119930339769158	0.475634188205859	0.0958617421631395	0.135603259422142	0.114502173374754	0.114090497941996	0.100835531213561	0.118044363786615	-1.50409851799197	0.334847991615726	0.215419682573323	0.569782614928316	1.18936587456614	4.02928333847135	0.132556001852405	0.73773975608524	0.829440125743053	0.568825148352813	0.234295723384754	5.59471529384586e-05	0.500075044437277	0.935653665655181	0.966177537776781	0.991518748167714	0.569596510061826	0.00218024359632902	FALSE	FALSE	FALSE	FALSE	FALSE	TRUE
Sargassaceae	0.598434291800485	-0.702191174958222	-0.397111352346119	-0.76558867063238	-0.603461429917534	-0.938469982039704	0.251427261063467	0.355601324792749	0.299605650642741	0.299251593173686	0.264466214710176	0.305324398049601	2.38014879241525	-1.97465848972152	-1.32544680480559	-2.55834451042682	-2.28180915501383	-3.07368159254422	0.0173056487277862	0.0483069166297729	0.185023001807048	0.0105171841883639	0.0225006100481661	0.00211434964572034	0.198666215171645	0.326961551504673	0.602378684364213	0.411392651000257	0.187894704687933	0.0344184005619792	FALSE	FALSE	FALSE	FALSE	FALSE	TRUE
Woeseiaceae	-0.0921012258583505	0.297519913861045	0.300223670762264	0.139676512592958	0.183159507921813	-0.726804016034023	0.195656735491027	0.276730912090043	0.233237481851922	0.232871158191935	0.205804239079161	0.238135249070011	-0.470728623919896	1.07512352564443	1.2872016469157	0.599801682945363	0.889969559137034	-3.05206397991229	0.637834540902211	0.282319428019267	0.198024013385732	0.548638411606514	0.373482231663357	0.0022727365249596	0.868544159536895	0.652990619483412	0.613522428808194	0.991518748167714	0.70219027765947	0.0348883126390259	FALSE	FALSE	FALSE	FALSE	FALSE	TRUE
Alcaligenaceae	-0.122298055152385	0.0517271514087912	0.125536911433356	-0.0120504863368695	0.121330330997113	0.257742213227627	0.0679547914719677	0.0961383839188205	0.0813040168495204	0.0808742386315339	0.071481836473883	0.0844922800026482	-1.79969730615441	0.538048896811805	1.54404316413669	-0.149002779386549	1.69735889538097	3.05048240170047	0.0719084467021898	0.590543291663321	0.122577876188988	0.881551439816192	0.0896288287701976	0.00228474069348695	0.402062010691374	0.857566816330814	0.526742567995834	0.999423590256987	0.376941138797017	0.0348883126390259	FALSE	FALSE	FALSE	FALSE	FALSE	TRUE
Sulfurovaceae	-0.255093715976266	-0.72361144395694	0.219160302571166	0.0719084923524443	0.046980193824573	1.84477510248305	0.326827129591656	0.462231964630028	0.38933910448704	0.388995586676741	0.343775279092678	0.396197493025909	-0.780515731037948	-1.56547253181878	0.562903392044098	0.184856833381508	0.136659604927286	4.65620084668838	0.435087371757233	0.117472153102026	0.573500670294908	0.853341329356652	0.891299860483	3.22097729022028e-06	0.764663978540099	0.440643745431441	0.861512187689455	0.999423590256987	0.95755514392332	0.000276145119681552	FALSE	FALSE	FALSE	FALSE	FALSE	TRUE
Muribaculaceae	0.211514314802697	-0.285499680915533	-0.268286627342276	-0.182241078968563	-0.218783168765777	-0.312357769363474	0.0764190171196298	0.108108232991168	0.0913740778283325	0.0909487672546831	0.0803848710100752	0.0946747341107021	2.76782302069631	-2.64086899782052	-2.9361349927527	-2.00377734046944	-2.72169583674962	-3.29927273942209	0.00564320911702099	0.00826936875157915	0.00332329667163917	0.0450939171814207	0.00649478901402958	0.000969356806482506	0.10995707461347	0.183025373988051	0.0637874555183279	0.834824146635585	0.0926165022405408	0.0180665630889348	FALSE	FALSE	FALSE	FALSE	FALSE	TRUE
Thiotrichaceae	-0.042770667894642	-0.148236296230555	0.371254517446453	0.0314119974710421	0.0681008581119178	-0.404537626932691	0.11269274841268	0.15940497641102	0.134524258128686	0.134123611712103	0.118539084775446	0.138278905604429	-0.379533452658516	-0.92993518501162	2.75975889115337	0.234201846118402	0.574501298377024	-2.92551944321821	0.704291767551656	0.352404644181193	0.00578440348895862	0.814828281876685	0.565628622195342	0.00343881686343847	0.896820316809588	0.723631766754809	0.0915242028569347	0.999423590256987	0.800218270784609	0.0485329676574791	FALSE	FALSE	FALSE	FALSE	FALSE	TRUE
Nocardioidaceae	0.287402733843556	-0.162821114761172	-0.294999198870823	-0.388279230437937	-0.304110838901141	-0.384332152108354	0.10267104839458	0.145232684886012	0.12260231134295	0.1221952816672	0.10799784156368	0.126229597283625	2.79925780770276	-1.12110517607634	-2.40614712430368	-3.17753046713718	-2.81589737811403	-3.04470710814992	0.00512202245124617	0.262243095688928	0.016121770630797	0.00148535082839993	0.00486412011491749	0.00232907007228672	0.107982309382009	0.634711025908454	0.179137832379953	0.118077292691952	0.0797508724779635	0.0348883126390259	FALSE	FALSE	FALSE	FALSE	FALSE	TRUE
Ilumatobacteraceae	-0.0109804602625432	0.446195239589602	0.0630874776405778	0.103210858809364	0.0825260676237864	-0.744394307541873	0.195390313571997	0.276354140657358	0.232920447734073	0.23255405130298	0.205524004510248	0.237814362442259	-0.0561975671250316	1.61457772453941	0.270854183281518	0.443814494871546	0.401539799793418	-3.13014865837891	0.955184419254881	0.106402172548885	0.78650318462787	0.657176707859094	0.688022741848648	0.00174717861114556	0.99412459254318	0.433016436385654	0.949711826696188	0.999423590256987	0.880395269669017	0.0288060473581178	FALSE	FALSE	FALSE	FALSE	FALSE	TRUE
Halomonadaceae	-0.238803579355268	0.104150414710103	0.280537311681758	0.126164173048865	0.244187117312639	0.363518780293027	0.0795111726602133	0.112481029703961	0.0950524653164766	0.0946292075413347	0.0836373287622775	0.0983921335681195	-3.00339652108745	0.925937600182153	2.95139437728112	1.33324769726889	2.919594885756	3.69459190598152	0.00266984325002463	0.354478409535501	0.00316342719201094	0.182450531410108	0.00350486677949666	0.00022024022353096	0.0841898155957725	0.724736462102789	0.0616388995291828	0.991518748167714	0.0704259168505109	0.00590733116990567	FALSE	FALSE	FALSE	FALSE	FALSE	TRUE
Flammeovirgaceae	0.038059506484821	0.0990483455307986	0.0574815305238818	-0.014371081149771	-0.0362145628203965	-0.355019597967052	0.0915629466725272	0.129524097768311	0.109388558719032	0.108973850280265	0.0963138809390775	0.112877482925189	0.415664937269221	0.764709789432183	0.525480280543097	-0.131876419093302	-0.37600564391444	-3.14517642285085	0.67765520171723	0.444444375565523	0.599249358081628	0.895082040542466	0.706912700162587	0.0016598669964058	0.88473562376483	0.785103663430306	0.872399734443736	0.999423590256987	0.888854453493133	0.0277219345114007	FALSE	FALSE	FALSE	FALSE	FALSE	TRUE
Comamonadaceae	-0.145837543621077	0.0544774744111373	0.131399850290561	-0.0115050169758192	0.109992791253179	0.494819012632522	0.0894331344926002	0.126512215524341	0.106855067394351	0.106438837840935	0.0940736568714905	0.110317680857073	-1.63068804921674	0.430610389560808	1.22970162758521	-0.108090403927677	1.16921989546378	4.48540078787196	0.102956159537135	0.66675168551342	0.218808857122613	0.913923980111548	0.242315047316474	7.27770045812601e-06	0.473314698459437	0.900219032180943	0.640975376445741	0.999423590256987	0.576362300334989	0.000492585409955266	FALSE	FALSE	FALSE	FALSE	FALSE	TRUE
Aestuariivirgaceae	-0.116153509196057	0.210375905023189	-0.0175131326067502	-0.109711792136233	0.0518444405848838	0.693726854263476	0.147094531862498	0.208054971981275	0.17545323456411	0.175070259176374	0.154724356724583	0.179665278325976	-0.789652121838466	1.01115538369409	-0.0998165274653341	-0.626672929213544	0.335076142388942	3.86121826502733	0.429730959718774	0.311942066152835	0.920489986561417	0.530873652280533	0.737567649227696	0.000112823057714997	0.763978007601649	0.686913522384495	0.988738394649866	0.991518748167714	0.898096484065536	0.00381816979530228	FALSE	FALSE	FALSE	FALSE	FALSE	TRUE
Rhodocyclaceae	-0.077395237551203	-0.0884931636712778	0.13320299704828	-0.0711271760835755	0.0516644854037963	0.299675335823892	0.0724723034281902	0.102526935073295	0.0866788731939024	0.086251193287071	0.0762335512688301	0.0899285075052311	-1.06792848978356	-0.863121126248587	1.5367412166319	-0.82465150188522	0.677713218706112	3.33237306097246	0.28555277008899	0.388070873562619	0.124356693552785	0.409569473053314	0.497953543500821	0.000861087427355052	0.644406296786157	0.750663142665912	0.526742567995834	0.991518748167714	0.768433134825273	0.0167781580542212	FALSE	FALSE	FALSE	FALSE	FALSE	TRUE
Microscillaceae	-0.00783790752439994	0.159639471324543	0.124786766894133	0.00899487564427331	0.0119367989472544	-0.303343403528101	0.07765821716078	0.109860659013856	0.0928482290002234	0.0924237256751674	0.0816883132673943	0.0961645957395753	-0.100928244440285	1.45310862648666	1.34398650612747	0.0973221494650272	0.146126152809413	-3.15441874626697	0.91960742176313	0.1461935962982	0.178952750450551	0.922470566763297	0.883821801054088	0.00160818153286889	0.981423356338079	0.483525602910175	0.594659527336974	0.999423590256987	0.955472280804555	0.0272121243588078	FALSE	FALSE	FALSE	FALSE	FALSE	TRUE
Salibacteraceae	0.0604617077399199	0.175492723283112	-0.036478701858131	0.0300026775151578	-0.0375971975996204	-0.51712895114906	0.120946073259048	0.1710765384164	0.144342951637783	0.143947124584295	0.1272202808809	0.148204557440955	0.499906331067238	1.02581408828815	-0.252722432541571	0.208428460115494	-0.295528333527403	-3.48929182798636	0.61714103416323	0.304979224100209	0.800482711804171	0.834894436299748	0.767590311328237	0.000484302111638879	0.868544159536895	0.677380452837425	0.957327450782187	0.999423590256987	0.913155541506118	0.0111216520637071	FALSE	FALSE	FALSE	FALSE	FALSE	TRUE
Sterolibacteriaceae	-0.110052943356129	-0.0306122082485687	0.185346664157038	-0.0882015406055544	0.083607780350379	0.371760577951979	0.0910102132194695	0.128742447516531	0.108731060755416	0.108315958397931	0.0957324931470588	0.112213153288943	-1.20923728736618	-0.237778672373291	1.70463401045966	-0.814298667621254	0.873347988774777	3.31298575127567	0.226571696278173	0.812052761288409	0.0882627041490138	0.41547387282712	0.382473431098178	0.000923056823596074	0.600765363739651	0.961008294606821	0.447287789513556	0.991518748167714	0.70389335113609	0.0174566334580081	FALSE	FALSE	FALSE	FALSE	FALSE	TRUE
Nitrospiraceae	-0.036130358701696	-0.218552194104718	0.0127255514852579	-0.105793338675188	0.00785334980640878	0.370109242091656	0.0873226863526787	0.123527717482829	0.104344615618007	0.103926873374782	0.0918538007472876	0.10778117700817	-0.413756839268237	-1.76925631395317	0.121956953982605	-1.01795940972529	0.0854983652556227	3.43389497466334	0.679052195872126	0.0768511102489979	0.902933109460809	0.30869724625004	0.931865195051303	0.000594974676886163	0.885660369058371	0.391214901307019	0.987597960305087	0.991518748167714	0.969961511800352	0.0129684310928069	FALSE	FALSE	FALSE	FALSE	FALSE	TRUE
Berkeleyaceae	1.09766619516542	-0.421168657125045	-0.710734109873743	-0.980518187670518	-1.3092088263066	-1.64953296146381	0.466364398982115	0.659566544554008	0.555410834219758	0.555078366046752	0.49054709818095	0.564420036542138	2.35366635523892	-0.638553699551021	-1.27965474579224	-1.76645001435335	-2.66887487697188	-2.92252729291736	0.0185892879132392	0.523113309763603	0.200666586871093	0.07732038056345	0.00761057960197955	0.00347203190084609	0.203250599797381	0.824509982510515	0.615576424850383	0.956096244274968	0.097872053681457	0.0485329676574791	FALSE	FALSE	FALSE	FALSE	FALSE	TRUE
Lentisphaeraceae	0.171460332180179	-0.10589420879989	0.0578274433921468	-0.166794697095373	-0.139430858631095	-0.770661857266022	0.100679006609111	0.14241562383001	0.120232617524207	0.119824252340755	0.105902529290341	0.123834899997163	1.7030395705619	-0.743557525165131	0.48096302470088	-1.39199447388199	-1.31659611498827	-6.2233010022512	0.0885606634004064	0.457144207729375	0.630542778168879	0.163924071369544	0.187974041752125	4.86802151550065e-10	0.439725919432134	0.798760123831489	0.886205478388173	0.991518748167714	0.518743814792346	1.04337927815564e-07	FALSE	FALSE	FALSE	FALSE	FALSE	TRUE
Methylophilaceae	-0.11821774565857	-0.123764621658238	0.254088448770165	-0.0851275083426322	0.0804062580669086	0.417724725559566	0.0922456286365192	0.130489515320069	0.110200636496717	0.109786413567154	0.097031953931683	0.113698002852696	-1.28155390565325	-0.948464107286051	2.30568948463137	-0.77539201415448	0.828657517538191	3.67398472337953	0.199999178630904	0.342893236845246	0.0211279890959426	0.438108052540932	0.407298231229116	0.00023879701590414	0.575389135837454	0.716313996214317	0.216659486931493	0.991518748167714	0.716532866430428	0.00614185924905447	FALSE	FALSE	FALSE	FALSE	FALSE	TRUE
Zoogloeaceae	-0.116141278617972	-0.0560745861072763	0.178484193159168	-0.0329646430733211	0.090276782406068	0.352988079620466	0.0656614929322708	0.0928952250071573	0.0785750901984065	0.078144654888894	0.0690696421243434	0.0817302386084041	-1.7687882719598	-0.603632599016322	2.27151114568861	-0.421841303415956	1.30703996183368	4.31894101412998	0.0769292146769852	0.546087934464976	0.0231160530258747	0.673140855630538	0.191199139836925	1.56779674093788e-05	0.417430253479337	0.844237925330603	0.223812137391373	0.999423590256987	0.522042662060054	0.000840077753685878	FALSE	FALSE	FALSE	FALSE	FALSE	TRUE
Microthrixaceae	0.102674142231487	0.377297051386499	-0.0213313333478066	-0.118183069866455	-0.104735258650819	-0.529912241865362	0.141802398599356	0.200570959628804	0.169156623420694	0.168771316498929	0.149157860480809	0.17329644611448	0.724064918828198	1.88111505317002	-0.126104038473004	-0.700255661436428	-0.702177265839068	-3.0578367516856	0.469025880591709	0.0599562697284283	0.899649570754506	0.483767656155611	0.482568621513434	0.00222940991609618	0.781304770001215	0.352835824367255	0.987597960305087	0.991518748167714	0.762640572964948	0.0348883126390259	FALSE	FALSE	FALSE	FALSE	FALSE	TRUE
Gloeobacteraceae	-0.163011517699118	0.0350541332455002	0.12173040001345	0.0892561533851185	0.180224255531272	0.247831999808127	0.0653970694803667	0.0925212781045607	0.0782604140817861	0.0778299270443496	0.0687915094561999	0.0814116293076536	-2.49264254490878	0.378876448354773	1.5554530530114	1.14681018953362	2.61986191255219	3.04418425126432	0.0126796423819413	0.704779614147558	0.119838207284604	0.25146007700603	0.00879653782196302	0.00233312199607794	0.179187034100841	0.919215602224909	0.51954704569099	0.991518748167714	0.106762712727868	0.0348883126390259	FALSE	FALSE	FALSE	FALSE	FALSE	TRUE
Triparmaceae	0.771387842789952	-0.17896446147254	-0.588189399508749	-1.46726987443279	-0.753661394749152	-1.00713824565942	0.314725959012623	0.445118439987243	0.374937185899101	0.374592286613516	0.331046706218344	0.381611140911195	2.45098257928897	-0.402060317873305	-1.56876784066714	-3.91697834383505	-2.27660139971932	-2.63917411649621	0.0142466848149495	0.687639635885417	0.11670204442646	8.96658002513633e-05	0.0228100392252081	0.00831082839278397	0.181398382891338	0.90697904794733	0.510472207933428	0.0144137773904066	0.188865310307721	0.0841553174261432	FALSE	FALSE	FALSE	TRUE	FALSE	FALSE
Desulfuromonadaceae	0.299806626699762	-0.797695021919312	-0.32471570567394	-0.345774772565496	-0.37543277208178	0.0912939242259991	0.137352817407531	0.194278473207621	0.163862583090074	0.16347521652167	0.144477598072372	0.167942161972992	2.18274828546272	-4.10593623034516	-1.98163424224458	-2.11515102975661	-2.59855352726529	0.543603364119372	0.0290543519421942	4.02680568805598e-05	0.047520191817475	0.0344170771309313	0.00936174480621278	0.586714444292162	0.264992174451501	0.0186583199548274	0.337661657606789	0.763109675696167	0.111474109451756	0.850997251413468	FALSE	TRUE	FALSE	FALSE	FALSE	FALSE
Lachnaceae	-0.283849347861275	0.244815082966246	0.274346407904285	0.180587035858868	0.326554019429354	0.271778730601749	0.0888583028743464	0.125699315240244	0.10617128482991	0.105754643541406	0.0934690253386431	0.109626801687015	-3.19440433453543	1.94762463501364	2.58399819069531	1.7076038442526	3.49371375432911	2.47912669547433	0.0014011971647311	0.0514598938427	0.00976623066801658	0.0877098746020342	0.000476351470287454	0.0131704514591251	0.0600646517948066	0.329903855165497	0.128156863663973	0.973388249761499	0.0291708567042698	0.118441962072971	FALSE	FALSE	FALSE	FALSE	TRUE	FALSE
Vacuolariaceae	0.914007563329506	-0.109635540855124	-0.799887217524465	-1.16807129552031	-1.08437081972715	-0.91389506834316	0.317168083610607	0.448572101878406	0.377843614432909	0.377499001705706	0.333615446150409	0.384554751449762	2.88177660540286	-0.244410074536564	-2.11697958353745	-3.09423678007745	-3.25036155321858	-2.37650182424687	0.00395439982503617	0.806913239989587	0.0342615805738265	0.00197319939060968	0.00115258372878998	0.0174776749731239	0.0941732995369724	0.961008294606821	0.284260597535102	0.133554442964424	0.044206485555001	0.137891349787959	FALSE	FALSE	FALSE	FALSE	TRUE	FALSE
Tetrabaenaceae	-0.27817903773822	0.221820784187343	0.271316789217335	0.227926764857389	0.312433163792418	0.246802535489984	0.0930567922705974	0.131636625903103	0.111165550037737	0.110751902332918	0.0978851692487024	0.11467295454821	-2.98934694556535	1.68509928498641	2.44065530306135	2.05799412972832	3.19183351462162	2.15222967318092	0.00279574476119774	0.091969417591136	0.0146606407336048	0.0395906969125325	0.00141372793330992	0.0313792696536538	0.0841898155957725	0.409247996616612	0.168389105847922	0.821187681121239	0.0472042354157456	0.200764879475616	FALSE	FALSE	FALSE	FALSE	TRUE	FALSE
Salinibacteraceae	-0.275372932594503	0.258825556454176	0.264982308928377	0.161863438158684	0.323218759459927	0.23940845848298	0.0970784524352282	0.137323876964112	0.115949518281548	0.115538688896252	0.102115317335408	0.119506840602455	-2.8366020026765	1.88478189063812	2.28532479354462	1.40094577586932	3.16523287489067	2.00330338645118	0.0045596411023798	0.0594592908914043	0.0222937901822531	0.161230288681077	0.00154958874511468	0.0451447342345948	0.102871902765972	0.352371650167493	0.220537032110596	0.991518748167714	0.0474469315766066	0.252925423274489	FALSE	FALSE	FALSE	FALSE	TRUE	FALSE
Herpotrichiellaceae	-0.173177969139438	0.229298119055434	0.136396958618334	0.129027621378582	0.200856589642285	0.0970245071773986	0.0596656679430686	0.0844157931386459	0.0714379886149512	0.0710082081992082	0.0627629433537353	0.0744952513833565	-2.90247264649211	2.71629407874935	1.90930569663026	1.8170803721255	3.20024171763657	1.30242539458126	0.00370229490361058	0.0066017248900029	0.0562226678715216	0.0692048076952314	0.00137312376914469	0.192771006206053	0.0919423517802209	0.183025373988051	0.365472311583662	0.917498790681109	0.0472042354157456	0.530090711601243	FALSE	FALSE	FALSE	FALSE	TRUE	FALSE
Pucciniaceae	-0.228800564391426	0.258475202228784	0.194260844768645	0.217608693023255	0.2506569540453	0.176427845980551	0.0720261014224093	0.101895930419398	0.0861480243851613	0.0857201020592728	0.0757642169766572	0.089391766639164	-3.17663402395732	2.53665873764452	2.2549657540621	2.53859582286527	3.30838176711477	1.97364760328224	0.00148994927276792	0.0111915991844843	0.0241354784272336	0.0111298319492445	0.000938367973231569	0.0484218268963087	0.0611505627065335	0.183025373988051	0.227394550178651	0.411392651000257	0.0413966162046614	0.263003042711544	FALSE	FALSE	FALSE	FALSE	TRUE	FALSE
Wenzhouxiangellaceae	-0.33060532215984	0.240936825143983	0.291739800776616	0.321532378251971	0.41946976140035	0.0948547513978635	0.125372564589902	0.177336340334284	0.14960915158165	0.149215749071379	0.131876253069195	0.153528885793917	-2.63698300534301	1.35864326899839	1.95001306866845	2.15481529431698	3.18078313295916	0.617829999269243	0.00836470221370486	0.174259657059079	0.051174561416215	0.0311762909309101	0.00146877535868641	0.536687406176745	0.142148525090199	0.522329986689685	0.348203629530437	0.763109675696167	0.0472042354157456	0.822852859171809	FALSE	FALSE	FALSE	FALSE	TRUE	FALSE
Geminicoccaceae	-0.306365223701629	0.494487570620922	0.185370628752751	0.266360559644218	0.347865815881695	0.25903970970842	0.101219910216363	0.143180546611829	0.120876063831027	0.120468063330567	0.106471474148395	0.124485126025408	-3.02672886240225	3.45359465599407	1.53355943995563	2.21104707986645	3.2672208088042	2.08088884173639	0.00247215597651978	0.000553168136554505	0.125138073076287	0.0270325770123074	0.00108608933317978	0.0374440817195437	0.0841898155957725	0.115245434695662	0.526742567995834	0.683178839364608	0.0436472150771623	0.220410929739272	FALSE	FALSE	FALSE	FALSE	TRUE	FALSE
Kiloniellaceae	-0.324491138872931	0.382137849840317	0.322511135256507	0.197135528364368	0.406174492199748	0.138479646983637	0.11551806425872	0.163400435081504	0.137885394450698	0.137486442340813	0.121510871072373	0.141676444750715	-2.80900775956724	2.33865870460937	2.33897967613839	1.43385431325433	3.34270085149688	0.977435926115294	0.00496944488097728	0.0193531039744952	0.0193364853588997	0.151613841792421	0.000829672885847056	0.32835338432715	0.107814820927924	0.220248599214166	0.200538065899556	0.991518748167714	0.0381056903999755	0.668101419783131	FALSE	FALSE	FALSE	FALSE	TRUE	FALSE
