# Supplementary material for: Finding microbial composition and biological processes as predictive signature to access the ongoing status of mangrove preservation
Source: Int Microbiol. 2024 Feb 22;27(5):1485–500. doi: 10.1007/s10123-024-00492-z (PMC11452435; doi:10.1007/s10123-024-00492-z)
Supplement: Supplementary file 6 — Supplementary file6 (XLSX 103 KB) [file 10123_2024_492_MOESM6_ESM.xlsx]

## Sheet: RDA_scores_GENUS
Supplementary Table 5. Redundancy analysis (RDA) scores show the highest taxonomic composition and COG categories contributions at the genus level to BTS mangroves.
Genus	RDA1	RDA2
Immundisolibacter	-0.0733812435300896	0.66962602197066
Candidatus_Macondimonas	-0.0239462791387381	0.657602129990232
Sulfurovum	-0.133779954697209	0.612560923158432
Smaragdicoccus	-0.0164987479686916	0.589380513113156
Pelagibius	0.0258848305492181	0.560436787220134
Haladaptatus	0.136885575127791	0.490738660105051
Ignavibacterium	-0.276420220123464	0.433886476997067
Thiobacillus	-0.143417926497504	0.421530745921267
Polycyclovorans	0.00574476856131295	0.412301591432035
Mangrovibacterium	-0.338370560902834	0.373642088523225
Halovulum	0.26043215263004	0.365098326281678
Tepidicella	-0.0529243945983723	0.351428251306011
Fodinibius	0.192471110299473	0.307594117958528
Haloferax	0.190846643692303	0.30446020228666
Alkalibacter	-0.273879207069055	0.303277354251744
Candidatus_Methanoliparum	0.0474119020774904	0.293892818486415
Petrocella	-0.354486942952516	0.264752710729092
Solirhodobacter	-0.0142071701154366	0.260458561939522
Prolixibacter	-0.299413522897837	0.256144815407804
Acidimangrovimonas	-0.132399484653481	0.239307598812067
Metallibacterium	-0.123476355246583	0.228581585085295
Henriciella	0.421897773453168	0.223041169864992
Microbacter	-0.520245746249963	0.200421595628433
Haloarchaeobius	0.265443846352786	0.191281707099254
Oceanibium	0.420745446711194	0.173802545512473
Sunxiuqinia	-0.356660000011083	0.168975540120534
Oleiagrimonas	-0.138467968301071	0.167240122850068
Aquipluma	-0.479712817646673	0.159913723431458
Halogeometricum	0.369829754262934	0.159484681064724
Tsuneonella	-0.0307777887538691	0.156159222441537
Crocosphaera	-0.239107487109294	0.151010769635602
Cyanobacterium	-0.261975914058772	0.148152439098092
Geminocystis	-0.265532721377994	0.148119362967962
Aphanothece	-0.257028632196939	0.147516314369731
Halarchaeum	0.477888370165519	0.142055569255181
Gracilimonas	0.227796657805511	0.135864599065824
Marmoricola	0.216744052964038	0.135393534264666
Egicoccus	0.505060320595705	0.133602853739197
Candidatus_Halobonum	0.299020777135482	0.131532074613112
Stanieria	-0.246217834648096	0.127222076653409
Cyanobium	-0.144276098254583	0.122867092855467
Muriicola	-0.0945074952515184	0.122711646930973
Alkalitalea	-0.461461698215617	0.121439146516421
Vulcanococcus	-0.124891411480857	0.120822524806937
Candidatus_Nanoclepta	0.139681631576819	0.104541739125787
Paraprevotella	-0.474102956355693	0.089373458644246
Nocardioides	0.333544532398524	0.0818985488414239
Draconibacterium	-0.290940378521649	0.0743347608668005
Arthrospira	-0.214341484243427	0.0695077248279231
Hydrobacter	-0.341751276030989	0.0670085982509183
Dethiosulfatibacter	-0.299684246619638	0.0622003451334187
Halocalculus	0.464818310141665	0.0598648422730439
Halobellus	0.389605937265998	0.0502551322602716
Desulfobacter	-0.516929460721573	0.0456868099066145
Halalkaliarchaeum	0.0951779743498126	0.0338386234940306
Tannerella	-0.418283378993362	0.0224194410480815
Proteiniclasticum	-0.406641358088905	0.0213196878645636
Pontibacterium	-0.0766265076301379	-0.589890635435982
Thiomargarita	-0.59174756540695	-0.580796447642878
Coraliomargarita	0.0791089467896841	-0.46455397593421
Candidatus_Nitrosopelagicus	0.426795913667941	-0.4447319561977
Pelagicoccus	0.0195071552483585	-0.430650818219843
Ruficoccus	0.00486745365944781	-0.425095507821776
Candidatus_Nitrosomarinus	0.482514727524623	-0.42228757390794
Lentimonas	-0.0797296267537311	-0.401901277873734
Marimonas	-0.16678878529249	-0.388327977962851
Persicirhabdus	0.227437125839146	-0.35429103315263
Ekhidna	0.451563329523128	-0.346566734902324
Seonamhaeicola	0.11187988753485	-0.305076715684873
Jahnella	0.163445812265945	-0.301617074514256
Nitrospina	-0.00344187766199574	-0.259368291083211
Candidatus_Sneabacter	-0.0815459061078867	-0.254417168354805
Aestuariivita	0.106801818996763	-0.219267642907806
Beggiatoa	-0.536347446327732	-0.212170037778258
Citreicella	0.381898066711477	-0.195398174775665
Lamprobacter	-0.222319786384295	-0.169587333780957
Gilvibacter	0.123225813830862	-0.162815614550252
Candidatus_Profftella	0.0191828941767196	-0.160073793728385
Halochromatium	-0.267207277719316	-0.150684133540699
Candidatus_Neptunochlamydia	0.151090436083545	-0.0800350983381168
Candidatus_Xenolissoclinum	-0.0737632219078902	-0.0624771330308139
Sanguibacteroides	-0.394609650678223	-0.0622411957224443
Methyloceanibacter	0.46379172102587	-0.0447154835649452
Fodinicurvata	0.755643723089202	-0.0339600725466892
Limibacillus	0.68079343896986	-0.0283838905047079
Ornithinibacter	0.202110298325969	-0.0276958182233695
Halobacterium	0.524073450510163	-0.0261398052340089
Williamwhitmania	-0.524926416372441	-0.0213554437830948
Limimonas	0.700990184778235	-0.00504402744525316
Roseobacter	0.169025819036263	-0.00457289593193692
Halococcus	0.438022782014691	-0.000588360110499923

## Sheet: RDA_scores_COG
COG	RDA1	RDA2
T	-0.988221571360175	0.0570662941239563
NT	-0.927493973359652	0.0591846079296897
D	-0.808003433609333	-0.14134033577812
NU	-0.668621351330404	0.00922367704969593
N	-0.671096056905624	0.545833137346094
L	-0.668579861136313	0.49731484842281
KT	-0.586779959667277	-0.169005325791717
CO	-0.501757896160201	-0.321319988501883
EU	0.75638001221215	-0.233269782566072
BQ	-0.112555072340509	0.0587225433449369
LU	-0.337879015255057	-0.0578396881311075
GT	-0.454452222639018	0.293254318942923
IQ	1.00621498289659	0.0631391143260689
Q	1.05956834637053	0.0994315276312297
I	0.95214465239823	0.316393475607
V	0.808768518785849	0.0626513079514913
EH	0.875763738183627	-0.271312538908081
EP	0.693798550675037	-0.144491708470893
CH	0.606115069331529	0.00423025430334407
EQ	0.679404688150571	-0.382589104205361
EI	0.427909854689395	-0.0126070531310101
CE	0.513444689228937	-0.290773367973668
CG	0.712665215207968	0.0101264472920722
KLTU	0.464865565746776	0.0613723363378247
CQ	-0.618061139905094	-0.721074488631585
F	0.0249962643955232	-0.719655788800649
U	0.0871225912682605	-0.809544981717703
P	0.130603949064589	-0.556668662472396
KLT	0.427530131317933	-0.625448524339103
Z	-0.0289940472432862	-0.67279956681921
OT	-0.0960355559085856	-0.558725762022985
O	-0.427690895475395	-0.487982262276767
CI	0.216242893071592	-0.343360293835792
A	-0.19070695803686	-0.552796565224504
EGP	0.4946241361856	0.699024623884266
MU	-0.286926483586027	0.730292531461297
JK	0.176774469032538	0.473706943290504
EG	0.598490864553097	0.446574747059911
KP	0.0336893884647216	0.576997270272008
GM	0.558926017223327	0.341316965007032
KL	0.103328741597877	0.395786508996998
NPTU	-0.385083679567376	0.372181838270393
QT	0.289432081012521	0.382901666777022
OU	0.0531008486605912	0.0386009381104378
NOU	-0.279658105011171	0.379680185033733
